# Supplementary material for: Decellularized Aged Bruch's Membrane Confers Unique Biochemical Cues to Retinal Pigment Epithelium for In Vitro Modeling of Age‐Related Macular Degeneration
Source: Aging Cell. 2026 Apr 24;25(5):e70501. doi: 10.1111/acel.70501 (PMC13108670; doi:10.1111/acel.70501)
Supplement: Supplementary file 1 — Table S1: List of proteins identified by LC–MS/MS in human dECM‐BrM samples. [file ACEL-25-e70501-s002.xlsx]

## Sheet: Hoja1
Accession	Gene Symbol	Description	Sum PEP Score	Coverage [%]	# Peptides	# PSMs	# Unique Peptides	# AAs	MW [kDa]	calc. pI	Score Sequest HT: Sequest HT
P04264	KRT1	Keratin, type II cytoskeletal 1 OS=Homo sapiens OX=9606 GN=KRT1 PE=1 SV=6	359.407	65	52	1231	44	644	66	8.12	2824.65
P13645	KRT10	Keratin, type I cytoskeletal 10 OS=Homo sapiens OX=9606 GN=KRT10 PE=1 SV=6	348.465	63	37	700	31	584	58.8	5.21	1929.08
P35908	KRT2	Keratin, type II cytoskeletal 2 epidermal OS=Homo sapiens OX=9606 GN=KRT2 PE=1 SV=2	407.803	84	55	619	43	639	65.4	8	1705.02
P02768	ALB	Albumin OS=Homo sapiens OX=9606 GN=ALB PE=1 SV=2	368.675	77	49	682	49	609	69.3	6.28	1486.31
P35527	KRT9	Keratin, type I cytoskeletal 9 OS=Homo sapiens OX=9606 GN=KRT9 PE=1 SV=3	272.239	68	33	499	32	623	62	5.24	1365.67
P04004	VTN	Vitronectin OS=Homo sapiens OX=9606 GN=VTN PE=1 SV=1	76.301	23	10	350	10	478	54.3	5.8	837.38
P35555	FBN1	Fibrillin-1 OS=Homo sapiens OX=9606 GN=FBN1 PE=1 SV=4	341.502	28	63	306	63	2871	312.1	4.93	680.92
Q05707	COL14A1	Collagen alpha-1(XIV) chain OS=Homo sapiens OX=9606 GN=COL14A1 PE=1 SV=3	233.591	31	41	268	41	1796	193.4	5.3	666.58
P02533	KRT14	Keratin, type I cytoskeletal 14 OS=Homo sapiens OX=9606 GN=KRT14 PE=1 SV=4	179.576	59	28	231	11	472	51.5	5.16	605.04
P01024	C3	Complement C3 OS=Homo sapiens OX=9606 GN=C3 PE=1 SV=2	132.713	14	18	211	18	1663	187	6.4	566.96
P04259	KRT6B	Keratin, type II cytoskeletal 6B OS=Homo sapiens OX=9606 GN=KRT6B PE=1 SV=5	147.539	50	34	253	3	564	60	8	529.37
P13647	KRT5	Keratin, type II cytoskeletal 5 OS=Homo sapiens OX=9606 GN=KRT5 PE=1 SV=3	173.77	58	39	233	22	590	62.3	7.74	528.88
P02538	KRT6A	Keratin, type II cytoskeletal 6A OS=Homo sapiens OX=9606 GN=KRT6A PE=1 SV=3	154.767	53	35	203	4	564	60	8	447.98
Q03692	COL10A1	Collagen alpha-1(X) chain OS=Homo sapiens OX=9606 GN=COL10A1 PE=1 SV=2	17.904	7	4	212	4	680	66.1	9.67	441.58
P21810	BGN	Biglycan OS=Homo sapiens OX=9606 GN=BGN PE=1 SV=2	99.721	39	12	180	12	368	41.6	7.52	441.53
P02649	APOE	Apolipoprotein E OS=Homo sapiens OX=9606 GN=APOE PE=1 SV=1	140.754	69	23	160	23	317	36.1	5.73	406.26
P12111	COL6A3	Collagen alpha-3(VI) chain OS=Homo sapiens OX=9606 GN=COL6A3 PE=1 SV=5	246.011	20	52	182	52	3177	343.5	6.68	400.59
P11047	LAMC1	Laminin subunit gamma-1 OS=Homo sapiens OX=9606 GN=LAMC1 PE=1 SV=3	168.194	25	33	163	33	1609	177.5	5.12	392.07
P08779	KRT16	Keratin, type I cytoskeletal 16 OS=Homo sapiens OX=9606 GN=KRT16 PE=1 SV=4	123.036	51	23	152	11	473	51.2	5.05	381.04
P62805	H4C1; H4C11; H4C12; H4C13; H4C14; H4C15; H4C16; H4C2; H4C3; H4C4; H4C5; H4C6; H4C8; H4C9	Histone H4 OS=Homo sapiens OX=9606 GN=H4C1 PE=1 SV=2	90.024	59	13	187	13	103	11.4	11.36	375.7
P01834	IGKC	Immunoglobulin kappa constant OS=Homo sapiens OX=9606 GN=IGKC PE=1 SV=2	64.897	86	7	167	7	107	11.8	6.52	368.07
P02462	COL4A1	Collagen alpha-1(IV) chain OS=Homo sapiens OX=9606 GN=COL4A1 PE=1 SV=4	75.298	8	8	130	8	1669	160.5	8.28	358.07
P60709	ACTB	Actin, cytoplasmic 1 OS=Homo sapiens OX=9606 GN=ACTB PE=1 SV=1	127.398	59	16	136	7	375	41.7	5.48	336.92
Q15582	TGFBI	Transforming growth factor-beta-induced protein ig-h3 OS=Homo sapiens OX=9606 GN=TGFBI PE=1 SV=1	136.853	40	22	134	22	683	74.6	7.71	333.92
P08572	COL4A2	Collagen alpha-2(IV) chain OS=Homo sapiens OX=9606 GN=COL4A2 PE=1 SV=4	134.887	15	15	125	15	1712	167.4	8.66	328.93
Q07507	DPT	Dermatopontin OS=Homo sapiens OX=9606 GN=DPT PE=1 SV=2	79.727	56	9	113	9	201	24	4.82	290.89
O15230	LAMA5	Laminin subunit alpha-5 OS=Homo sapiens OX=9606 GN=LAMA5 PE=1 SV=8	204.909	15	44	127	44	3695	399.5	7.02	281.67
P55268	LAMB2	Laminin subunit beta-2 OS=Homo sapiens OX=9606 GN=LAMB2 PE=1 SV=2	175.553	20	30	111	30	1798	195.9	6.52	277.77
Q04695	KRT17	Keratin, type I cytoskeletal 17 OS=Homo sapiens OX=9606 GN=KRT17 PE=1 SV=2	79.358	36	16	116	5	432	48.1	5.02	276.34
P13646	KRT13	Keratin, type I cytoskeletal 13 OS=Homo sapiens OX=9606 GN=KRT13 PE=1 SV=4	125.836	53	22	100	18	458	49.6	4.96	272.42
P02748	C9	Complement component C9 OS=Homo sapiens OX=9606 GN=C9 PE=1 SV=2	68.396	34	14	97	14	559	63.1	5.59	261.17
P51884	LUM	Lumican OS=Homo sapiens OX=9606 GN=LUM PE=1 SV=2	60.162	35	10	105	10	338	38.4	6.61	260.99
P35625	TIMP3	Metalloproteinase inhibitor 3 OS=Homo sapiens OX=9606 GN=TIMP3 PE=1 SV=2	71.603	58	12	131	12	211	24.1	8.72	258.58
P02760	AMBP	Protein AMBP OS=Homo sapiens OX=9606 GN=AMBP PE=1 SV=1	94.529	28	10	104	10	352	39	6.25	246.06
P19013	KRT4	Keratin, type II cytoskeletal 4 OS=Homo sapiens OX=9606 GN=KRT4 PE=1 SV=5	75.36	42	20	98	13	520	56.1	6.61	237.92
P98160	HSPG2	Basement membrane-specific heparan sulfate proteoglycan core protein OS=Homo sapiens OX=9606 GN=HSPG2 PE=1 SV=4	172.273	11	38	110	38	4391	468.5	6.51	227.73
P01009	SERPINA1	Alpha-1-antitrypsin OS=Homo sapiens OX=9606 GN=SERPINA1 PE=1 SV=3	88.661	50	17	99	17	418	46.7	5.59	227.49
Q7Z794	KRT77	Keratin, type II cytoskeletal 1b OS=Homo sapiens OX=9606 GN=KRT77 PE=1 SV=3	57.671	21	14	88	8	578	61.9	5.99	226.56
P02787	TF	Serotransferrin OS=Homo sapiens OX=9606 GN=TF PE=1 SV=4	108.468	38	22	91	22	698	77	7.12	225.01
P02743	APCS	Serum amyloid P-component OS=Homo sapiens OX=9606 GN=APCS PE=1 SV=2	42.279	30	9	100	9	223	25.4	6.54	215.27
Q16777	H2AC20	Histone H2A type 2-C OS=Homo sapiens OX=9606 GN=H2AC20 PE=1 SV=4	27.832	36	4	104	1	129	14	10.9	210.52
Q7L7L0	H2AC25	Histone H2A type 3 OS=Homo sapiens OX=9606 GN=H2AC25 PE=1 SV=3	28.178	35	4	103	1	130	14.1	11.05	204.79
P02452	COL1A1	Collagen alpha-1(I) chain OS=Homo sapiens OX=9606 GN=COL1A1 PE=1 SV=6	48.308	8	10	92	10	1464	138.8	5.8	204.6
P63267	ACTG2	Actin, gamma-enteric smooth muscle OS=Homo sapiens OX=9606 GN=ACTG2 PE=1 SV=1	76.282	41	13	84	4	376	41.9	5.48	188.63
P21980	TGM2	Protein-glutamine gamma-glutamyltransferase 2 OS=Homo sapiens OX=9606 GN=TGM2 PE=1 SV=2	55.926	17	10	84	10	687	77.3	5.22	187.73
Q15063	POSTN	Periostin OS=Homo sapiens OX=9606 GN=POSTN PE=1 SV=2	65.954	20	13	86	13	836	93.3	7.53	187.25
P51888	PRELP	Prolargin OS=Homo sapiens OX=9606 GN=PRELP PE=1 SV=1	85.697	41	14	100	14	382	43.8	9.38	182.77
P10909	CLU	Clusterin OS=Homo sapiens OX=9606 GN=CLU PE=1 SV=1	49.39	27	10	85	10	449	52.5	6.27	172.03
P0C0L4	C4A	Complement C4-A OS=Homo sapiens OX=9606 GN=C4A PE=1 SV=2	50.627	7	10	65	10	1744	192.7	7.08	171.1
P68871	HBB	Hemoglobin subunit beta OS=Homo sapiens OX=9606 GN=HBB PE=1 SV=2	57.623	56	8	61	3	147	16	7.28	151.15
P61626	LYZ	Lysozyme C OS=Homo sapiens OX=9606 GN=LYZ PE=1 SV=1	32.155	57	7	80	7	148	16.5	9.16	145.98
P01857	IGHG1	Immunoglobulin heavy constant gamma 1 OS=Homo sapiens OX=9606 GN=IGHG1 PE=1 SV=2	57.077	30	9	67	6	399	43.9	6.96	144.54
P01011	SERPINA3	Alpha-1-antichymotrypsin OS=Homo sapiens OX=9606 GN=SERPINA3 PE=1 SV=2	40.545	26	8	49	8	423	47.6	5.52	140.6
Q6KB66	KRT80	Keratin, type II cytoskeletal 80 OS=Homo sapiens OX=9606 GN=KRT80 PE=1 SV=2	12.238	7	3	57	2	452	50.5	5.67	136.3
P08123	COL1A2	Collagen alpha-2(I) chain OS=Homo sapiens OX=9606 GN=COL1A2 PE=1 SV=7	39.137	8	9	54	9	1366	129.2	8.95	135.63
Q86YZ3	HRNR	Hornerin OS=Homo sapiens OX=9606 GN=HRNR PE=1 SV=2	69.336	15	13	68	13	2850	282.2	10.04	130.47
P62987	UBA52	Ubiquitin-ribosomal protein eL40 fusion protein OS=Homo sapiens OX=9606 GN=UBA52 PE=1 SV=2	24.471	37	4	54	4	128	14.7	9.83	129.45
Q14956	GPNMB	Transmembrane glycoprotein NMB OS=Homo sapiens OX=9606 GN=GPNMB PE=1 SV=2	32.676	5	2	47	2	572	63.9	6.64	128.11
Q16778	H2BC21	Histone H2B type 2-E OS=Homo sapiens OX=9606 GN=H2BC21 PE=1 SV=3	33.536	38	5	73	1	126	13.9	10.32	127.95
P07585	DCN	Decorin OS=Homo sapiens OX=9606 GN=DCN PE=1 SV=1	38.665	20	7	58	7	359	39.7	8.54	123
Q8N1N4	KRT78	Keratin, type II cytoskeletal 78 OS=Homo sapiens OX=9606 GN=KRT78 PE=1 SV=2	40.799	19	9	46	6	520	56.8	6.02	119.56
P14543	NID1	Nidogen-1 OS=Homo sapiens OX=9606 GN=NID1 PE=1 SV=3	71.816	13	15	53	14	1247	136.3	5.29	116.52
P07942	LAMB1	Laminin subunit beta-1 OS=Homo sapiens OX=9606 GN=LAMB1 PE=1 SV=2	49.001	10	14	51	14	1786	197.9	4.94	114.31
P15502	ELN	Elastin OS=Homo sapiens OX=9606 GN=ELN PE=1 SV=4	29.308	13	5	42	5	786	68.4	10.4	110.95
P69905	HBA1; HBA2	Hemoglobin subunit alpha OS=Homo sapiens OX=9606 GN=HBA1 PE=1 SV=2	44.29	63	6	54	6	142	15.2	8.68	108.78
P13671	C6	Complement component C6 OS=Homo sapiens OX=9606 GN=C6 PE=1 SV=3	40.399	13	11	38	11	934	104.7	6.76	106.37
P01859	IGHG2	Immunoglobulin heavy constant gamma 2 OS=Homo sapiens OX=9606 GN=IGHG2 PE=1 SV=3	23.316	18	6	43	3	395	43.8	6.52	105
Q9BXJ0	C1QTNF5	Complement C1q tumor necrosis factor-related protein 5 OS=Homo sapiens OX=9606 GN=C1QTNF5 PE=1 SV=1	40.511	25	5	46	5	243	25.3	6.54	104.23
O14773	TPP1	Tripeptidyl-peptidase 1 OS=Homo sapiens OX=9606 GN=TPP1 PE=1 SV=2	42.779	19	5	37	5	563	61.2	6.48	103.19
Q5D862	FLG2	Filaggrin-2 OS=Homo sapiens OX=9606 GN=FLG2 PE=1 SV=1	30.901	3	6	31	6	2391	247.9	8.31	101.28
Q5QNW6	H2BC18	Histone H2B type 2-F OS=Homo sapiens OX=9606 GN=H2BC18 PE=1 SV=3	33.23	38	6	63	2	126	13.9	10.32	99.78
Q12805	EFEMP1	EGF-containing fibulin-like extracellular matrix protein 1 OS=Homo sapiens OX=9606 GN=EFEMP1 PE=1 SV=2	61.51	34	13	40	13	493	54.6	5.07	98.29
P05164	MPO	Myeloperoxidase OS=Homo sapiens OX=9606 GN=MPO PE=1 SV=1	32.169	12	9	43	9	745	83.8	8.97	96.51
Q9BXN1	ASPN	Asporin OS=Homo sapiens OX=9606 GN=ASPN PE=1 SV=2	32.406	24	7	35	7	380	43.4	7.08	95.44
P39060	COL18A1	Collagen alpha-1(XVIII) chain OS=Homo sapiens OX=9606 GN=COL18A1 PE=1 SV=5	25.447	4	5	31	5	1754	178.1	6.01	83.96
P07355	ANXA2	Annexin A2 OS=Homo sapiens OX=9606 GN=ANXA2 PE=1 SV=2	43.631	27	9	30	9	339	38.6	7.75	81.96
Q562R1	ACTBL2	Beta-actin-like protein 2 OS=Homo sapiens OX=9606 GN=ACTBL2 PE=1 SV=2	36.326	16	5	37	1	376	42	5.59	78.1
Q71UI9	H2AZ2	Histone H2A.V OS=Homo sapiens OX=9606 GN=H2AZ2 PE=1 SV=3	13.877	31	4	55	2	128	13.5	10.58	76.39
P07339	CTSD	Cathepsin D OS=Homo sapiens OX=9606 GN=CTSD PE=1 SV=1	27.744	18	5	31	5	412	44.5	6.54	74.94
P06576	ATP5F1B	ATP synthase subunit beta, mitochondrial OS=Homo sapiens OX=9606 GN=ATP5F1B PE=1 SV=3	30.75	19	7	29	7	529	56.5	5.4	74.52
P68363	TUBA1B	Tubulin alpha-1B chain OS=Homo sapiens OX=9606 GN=TUBA1B PE=1 SV=1	33.713	25	8	34	1	451	50.1	5.06	74.38
P02788	LTF	Lactotransferrin OS=Homo sapiens OX=9606 GN=LTF PE=1 SV=6	34.911	17	9	28	9	710	78.1	8.12	72.5
Q9UBR2	CTSZ	Cathepsin Z OS=Homo sapiens OX=9606 GN=CTSZ PE=1 SV=1	23.967	25	6	29	6	303	33.8	7.11	72.49
Q8IUE6	H2AC21	Histone H2A type 2-B OS=Homo sapiens OX=9606 GN=H2AC21 PE=1 SV=3	8.756	30	3	46	1	130	14	10.89	72
P10745	RBP3	Retinol-binding protein 3 OS=Homo sapiens OX=9606 GN=RBP3 PE=1 SV=2	39.383	11	11	33	11	1247	135.3	5.11	71.79
Q02413	DSG1	Desmoglein-1 OS=Homo sapiens OX=9606 GN=DSG1 PE=1 SV=2	31.972	15	10	31	10	1049	113.7	5.03	70.36
P12109	COL6A1	Collagen alpha-1(VI) chain OS=Homo sapiens OX=9606 GN=COL6A1 PE=1 SV=3	47.459	14	10	40	10	1028	108.5	5.43	70.22
Q6NUI6	CHADL	Chondroadherin-like protein OS=Homo sapiens OX=9606 GN=CHADL PE=1 SV=2	33.713	14	9	32	9	762	82.3	8.84	69
P09382	LGALS1	Galectin-1 OS=Homo sapiens OX=9606 GN=LGALS1 PE=1 SV=2	38.264	52	5	29	5	135	14.7	5.5	67.73
P02765	AHSG	Alpha-2-HS-glycoprotein OS=Homo sapiens OX=9606 GN=AHSG PE=1 SV=2	18.491	4	2	22	2	367	39.3	5.72	65.8
Q5T749	KPRP	Keratinocyte proline-rich protein OS=Homo sapiens OX=9606 GN=KPRP PE=1 SV=1	19.004	15	6	33	6	579	64.1	8.27	64.96
P0DOY2	IGLC2	Immunoglobulin lambda constant 2 OS=Homo sapiens OX=9606 GN=IGLC2 PE=1 SV=1	21.801	57	4	25	4	106	11.3	7.24	63.63
Q86Y46	KRT73	Keratin, type II cytoskeletal 73 OS=Homo sapiens OX=9606 GN=KRT73 PE=1 SV=1	30.842	10	7	28	1	540	58.9	7.23	63.27
P16403	H1-2	Histone H1.2 OS=Homo sapiens OX=9606 GN=H1-2 PE=1 SV=2	29.183	26	7	30	1	213	21.4	10.93	63.21
P00738	HP	Haptoglobin OS=Homo sapiens OX=9606 GN=HP PE=1 SV=1	40.328	26	9	27	9	406	45.2	6.58	63.2
P81605	DCD	Dermcidin OS=Homo sapiens OX=9606 GN=DCD PE=1 SV=2	13.039	25	2	22	2	110	11.3	6.54	61.01
P08670	VIM	Vimentin OS=Homo sapiens OX=9606 GN=VIM PE=1 SV=4	29.854	18	8	25	6	466	53.6	5.12	58.91
P01876	IGHA1	Immunoglobulin heavy constant alpha 1 OS=Homo sapiens OX=9606 GN=IGHA1 PE=1 SV=3	23.762	19	7	29	7	398	42.8	5.64	58.22
P14923	JUP	Junction plakoglobin OS=Homo sapiens OX=9606 GN=JUP PE=1 SV=3	27.926	13	8	28	8	745	81.7	6.14	57.33
P27658	COL8A1	Collagen alpha-1(VIII) chain OS=Homo sapiens OX=9606 GN=COL8A1 PE=1 SV=2	31.213	6	4	35	4	744	73.3	9.61	57.3
Q8IUX7	AEBP1	Adipocyte enhancer-binding protein 1 OS=Homo sapiens OX=9606 GN=AEBP1 PE=1 SV=1	28.534	9	8	23	8	1158	130.8	5.11	55.93
Q9NQ79	CRTAC1	Cartilage acidic protein 1 OS=Homo sapiens OX=9606 GN=CRTAC1 PE=1 SV=2	19.267	7	5	19	5	661	71.4	5.12	55.45
P84243	H3-3A; H3-3B	Histone H3.3 OS=Homo sapiens OX=9606 GN=H3-3A PE=1 SV=2	12.887	43	4	38	4	136	15.3	11.27	55.03
Q9Y490	TLN1	Talin-1 OS=Homo sapiens OX=9606 GN=TLN1 PE=1 SV=3	22.608	4	7	21	7	2541	269.6	6.07	52.97
P14555	PLA2G2A	Phospholipase A2, membrane associated OS=Homo sapiens OX=9606 GN=PLA2G2A PE=1 SV=2	26.519	35	5	34	5	144	16.1	9.23	51.25
P04406	GAPDH	Glyceraldehyde-3-phosphate dehydrogenase OS=Homo sapiens OX=9606 GN=GAPDH PE=1 SV=3	27.09	24	6	26	5	335	36	8.46	50.71
Q14112	NID2	Nidogen-2 OS=Homo sapiens OX=9606 GN=NID2 PE=1 SV=3	28.439	7	8	22	7	1375	151.2	5.29	50.3
Q13214	SEMA3B	Semaphorin-3B OS=Homo sapiens OX=9606 GN=SEMA3B PE=1 SV=1	29.425	10	7	21	7	749	83.1	8.91	50.13
P02647	APOA1	Apolipoprotein A-I OS=Homo sapiens OX=9606 GN=APOA1 PE=1 SV=1	29.614	34	8	22	8	267	30.8	5.76	49.68
O43790	KRT86	Keratin, type II cuticular Hb6 OS=Homo sapiens OX=9606 GN=KRT86 PE=1 SV=1	40.48	24	11	24	11	486	53.5	5.66	49.29
P59665	DEFA1; DEFA1B	Neutrophil defensin 1 OS=Homo sapiens OX=9606 GN=DEFA1 PE=1 SV=1	9.411	20	3	19	3	94	10.2	6.99	49.2
P15924	DSP	Desmoplakin OS=Homo sapiens OX=9606 GN=DSP PE=1 SV=3	24.912	3	9	28	9	2871	331.6	6.81	47.83
P11142	HSPA8	Heat shock cognate 71 kDa protein OS=Homo sapiens OX=9606 GN=HSPA8 PE=1 SV=1	22.18	10	5	19	2	646	70.9	5.52	47.4
P05090	APOD	Apolipoprotein D OS=Homo sapiens OX=9606 GN=APOD PE=1 SV=1	14.916	30	5	22	5	189	21.3	5.15	45.57
P12273	PIP	Prolactin-inducible protein OS=Homo sapiens OX=9606 GN=PIP PE=1 SV=1	13.572	23	3	17	3	146	16.6	8.05	45.52
P02042	HBD	Hemoglobin subunit delta OS=Homo sapiens OX=9606 GN=HBD PE=1 SV=2	24.679	46	7	27	2	147	16	8.05	45.45
P07360	C8G	Complement component C8 gamma chain OS=Homo sapiens OX=9606 GN=C8G PE=1 SV=3	18.179	29	4	18	4	202	22.3	8.31	44.24
P10643	C7	Complement component C7 OS=Homo sapiens OX=9606 GN=C7 PE=1 SV=2	34.335	16	9	22	9	843	93.5	6.48	43.16
Q01082	SPTBN1	Spectrin beta chain, non-erythrocytic 1 OS=Homo sapiens OX=9606 GN=SPTBN1 PE=1 SV=2	37.499	7	12	19	12	2364	274.4	5.57	42.25
O75367	MACROH2A1	Core histone macro-H2A.1 OS=Homo sapiens OX=9606 GN=MACROH2A1 PE=1 SV=5	22.123	26	6	20	6	369	39.2	9.83	41.13
P12110	COL6A2	Collagen alpha-2(VI) chain OS=Homo sapiens OX=9606 GN=COL6A2 PE=1 SV=4	16.194	5	4	16	4	1019	108.5	6.21	40.43
P12838	DEFA4	Defensin alpha 4 OS=Homo sapiens OX=9606 GN=DEFA4 PE=1 SV=2	13.882	18	1	13	1	97	10.5	8.02	38.91
P21333	FLNA	Filamin-A OS=Homo sapiens OX=9606 GN=FLNA PE=1 SV=4	30.081	5	9	15	9	2647	280.6	6.06	38.26
P01023	A2M	Alpha-2-macroglobulin OS=Homo sapiens OX=9606 GN=A2M PE=1 SV=3	14.723	5	4	21	4	1474	163.2	6.46	36.94
P06733	ENO1	Alpha-enolase OS=Homo sapiens OX=9606 GN=ENO1 PE=1 SV=2	22.22	20	5	15	3	434	47.1	7.39	36.81
P04196	HRG	Histidine-rich glycoprotein OS=Homo sapiens OX=9606 GN=HRG PE=1 SV=1	22.369	11	5	13	5	525	59.5	7.5	36.02
P07358	C8B	Complement component C8 beta chain OS=Homo sapiens OX=9606 GN=C8B PE=1 SV=4	25.05	11	5	14	5	591	66.9	8.07	35.54
P06702	S100A9	Protein S100-A9 OS=Homo sapiens OX=9606 GN=S100A9 PE=1 SV=1	10.511	25	2	15	2	114	13.2	6.13	33.74
P80723	BASP1	Brain acid soluble protein 1 OS=Homo sapiens OX=9606 GN=BASP1 PE=1 SV=2	17.543	29	4	12	4	227	22.7	4.63	33.24
P25189	MPZ	Myelin protein P0 OS=Homo sapiens OX=9606 GN=MPZ PE=1 SV=1	12.185	13	3	14	3	248	27.5	9.54	32.98
P01008	SERPINC1	Antithrombin-III OS=Homo sapiens OX=9606 GN=SERPINC1 PE=1 SV=1	21.845	13	5	13	5	464	52.6	6.71	32.73
P68371	TUBB4B	Tubulin beta-4B chain OS=Homo sapiens OX=9606 GN=TUBB4B PE=1 SV=1	22.999	12	5	13	1	445	49.8	4.89	32.13
P41222	PTGDS	Prostaglandin-H2 D-isomerase OS=Homo sapiens OX=9606 GN=PTGDS PE=1 SV=1	18.767	33	3	14	3	190	21	7.8	31.41
P05109	S100A8	Protein S100-A8 OS=Homo sapiens OX=9606 GN=S100A8 PE=1 SV=1	12.777	24	2	13	2	93	10.8	7.03	31.4
P31151	S100A7	Protein S100-A7 OS=Homo sapiens OX=9606 GN=S100A7 PE=1 SV=4	8.699	24	3	11	3	101	11.5	6.77	31.3
Q06830	PRDX1	Peroxiredoxin-1 OS=Homo sapiens OX=9606 GN=PRDX1 PE=1 SV=1	10.683	15	3	15	2	199	22.1	8.13	30.07
P02679	FGG	Fibrinogen gamma chain OS=Homo sapiens OX=9606 GN=FGG PE=1 SV=3	21.153	17	6	13	6	453	51.5	5.62	29.73
P02730	SLC4A1	Band 3 anion transport protein OS=Homo sapiens OX=9606 GN=SLC4A1 PE=1 SV=3	20.7	8	6	14	6	911	101.7	5.19	29.45
P07437	TUBB	Tubulin beta chain OS=Homo sapiens OX=9606 GN=TUBB PE=1 SV=2	22.274	13	5	12	1	444	49.6	4.89	29.12
Q9NY15	STAB1	Stabilin-1 OS=Homo sapiens OX=9606 GN=STAB1 PE=1 SV=3	20.986	3	6	12	6	2570	275.3	6.49	27.96
P08758	ANXA5	Annexin A5 OS=Homo sapiens OX=9606 GN=ANXA5 PE=1 SV=2	15.726	18	5	12	5	320	35.9	5.05	27.96
P01903	HLA-DRA	HLA class II histocompatibility antigen, DR alpha chain OS=Homo sapiens OX=9606 GN=HLA-DRA PE=1 SV=2	19.865	18	3	10	3	254	28.6	5	27.81
P02675	FGB	Fibrinogen beta chain OS=Homo sapiens OX=9606 GN=FGB PE=1 SV=2	20.639	13	5	12	5	491	55.9	8.27	27.74
P29622	SERPINA4	Kallistatin OS=Homo sapiens OX=9606 GN=SERPINA4 PE=1 SV=3	3.278	2	1	12	1	427	48.5	7.75	27.74
P32119	PRDX2	Peroxiredoxin-2 OS=Homo sapiens OX=9606 GN=PRDX2 PE=1 SV=5	12.072	28	5	17	4	198	21.9	5.97	27.63
Q6X4U4	SOSTDC1	Sclerostin domain-containing protein 1 OS=Homo sapiens OX=9606 GN=SOSTDC1 PE=1 SV=2	12.296	16	3	13	3	206	23.3	9.74	27.29
P25705	ATP5F1A	ATP synthase subunit alpha, mitochondrial OS=Homo sapiens OX=9606 GN=ATP5F1A PE=1 SV=1	16.33	12	5	13	5	553	59.7	9.13	27.04
P01040	CSTA	Cystatin-A OS=Homo sapiens OX=9606 GN=CSTA PE=1 SV=1	10.091	35	2	11	2	98	11	5.5	26.69
P53420	COL4A4	Collagen alpha-4(IV) chain OS=Homo sapiens OX=9606 GN=COL4A4 PE=1 SV=3	13.099	2	2	11	2	1690	163.9	8.62	26.65
P35749	MYH11	Myosin-11 OS=Homo sapiens OX=9606 GN=MYH11 PE=1 SV=3	20.02	3	5	11	5	1972	227.2	5.5	26.28
Q01955	COL4A3	Collagen alpha-3(IV) chain OS=Homo sapiens OX=9606 GN=COL4A3 PE=1 SV=3	10.266	2	3	12	3	1670	161.7	9.16	25.83
Q92522	H1-10	Histone H1.10 OS=Homo sapiens OX=9606 GN=H1-10 PE=1 SV=1	13.88	15	3	13	3	213	22.5	10.76	25.65
P04083	ANXA1	Annexin A1 OS=Homo sapiens OX=9606 GN=ANXA1 PE=1 SV=2	20.727	15	5	14	5	346	38.7	7.02	25.19
P07357	C8A	Complement component C8 alpha chain OS=Homo sapiens OX=9606 GN=C8A PE=1 SV=2	11.373	8	4	14	4	584	65.1	6.47	24.9
P15088	CPA3	Mast cell carboxypeptidase A OS=Homo sapiens OX=9606 GN=CPA3 PE=1 SV=2	11.484	8	3	10	3	417	48.6	9	24.19
P02766	TTR	Transthyretin OS=Homo sapiens OX=9606 GN=TTR PE=1 SV=1	8.723	13	2	12	1	147	15.9	5.76	23.36
O75340	PDCD6	Programmed cell death protein 6 OS=Homo sapiens OX=9606 GN=PDCD6 PE=1 SV=1	12.638	18	3	10	3	191	21.9	5.4	22.97
P00450	CP	Ceruloplasmin OS=Homo sapiens OX=9606 GN=CP PE=1 SV=2	7.442	3	2	8	2	1065	122.1	5.72	22.75
P10809	HSPD1	60 kDa heat shock protein, mitochondrial OS=Homo sapiens OX=9606 GN=HSPD1 PE=1 SV=2	13.471	10	4	10	4	573	61	5.87	22.26
P63104	YWHAZ	14-3-3 protein zeta/delta OS=Homo sapiens OX=9606 GN=YWHAZ PE=1 SV=1	16.534	20	4	9	4	245	27.7	4.79	22.13
P58166	INHBE	Inhibin beta E chain OS=Homo sapiens OX=9606 GN=INHBE PE=1 SV=1	13.259	10	3	17	3	350	38.5	9.25	21.91
Q00610	CLTC	Clathrin heavy chain 1 OS=Homo sapiens OX=9606 GN=CLTC PE=1 SV=5	25.976	5	7	11	7	1675	191.5	5.69	21.59
P14625	HSP90B1	Endoplasmin OS=Homo sapiens OX=9606 GN=HSP90B1 PE=1 SV=1	10.057	3	2	7	2	803	92.4	4.84	21.59
P36269	GGT5	Glutathione hydrolase 5 proenzyme OS=Homo sapiens OX=9606 GN=GGT5 PE=1 SV=2	13.411	6	3	10	3	586	62.2	7.55	21.14
P39877	PLA2G5	Phospholipase A2 group V OS=Homo sapiens OX=9606 GN=PLA2G5 PE=1 SV=1	18.183	36	3	9	3	138	15.7	8.41	20.92
Q05639	EEF1A2	Elongation factor 1-alpha 2 OS=Homo sapiens OX=9606 GN=EEF1A2 PE=1 SV=1	8.064	7	3	9	3	463	50.4	9.03	20.7
P20774	OGN	Mimecan OS=Homo sapiens OX=9606 GN=OGN PE=1 SV=1	14	17	5	18	5	298	33.9	5.63	20.68
Q03135	CAV1	Caveolin-1 OS=Homo sapiens OX=9606 GN=CAV1 PE=1 SV=4	9.725	22	3	13	3	178	20.5	6.02	20.46
Q08554	DSC1	Desmocollin-1 OS=Homo sapiens OX=9606 GN=DSC1 PE=1 SV=2	16.898	6	4	13	4	894	99.9	5.43	20.42
Q96P44	COL21A1	Collagen alpha-1(XXI) chain OS=Homo sapiens OX=9606 GN=COL21A1 PE=2 SV=1	4.593	1	1	9	1	957	99.3	8.32	19.28
Q14031	COL4A6	Collagen alpha-6(IV) chain OS=Homo sapiens OX=9606 GN=COL4A6 PE=1 SV=3	5.86	1	2	9	2	1691	163.7	9.2	19.12
P89429	UL6	Portal protein OS=Human herpesvirus 2 (strain HG52) OX=10315 GN=UL6 PE=3 SV=1	4.169	3	1	6	1	678	74.9	9.5	19.11
P08697	SERPINF2	Alpha-2-antiplasmin OS=Homo sapiens OX=9606 GN=SERPINF2 PE=1 SV=3	5.596	2	1	8	1	491	54.5	6.29	19
P07477	PRSS1	Serine protease 1 OS=Homo sapiens OX=9606 GN=PRSS1 PE=1 SV=1	8.713	8	1	5	1	247	26.5	6.51	18.97
P07305	H1-0	Histone H1.0 OS=Homo sapiens OX=9606 GN=H1-0 PE=1 SV=3	11.343	16	3	7	3	194	20.9	10.84	18.25
P11021	HSPA5	Endoplasmic reticulum chaperone BiP OS=Homo sapiens OX=9606 GN=HSPA5 PE=1 SV=2	18.131	11	5	8	3	654	72.3	5.16	17.62
Q8NCH0	CHST14	Carbohydrate sulfotransferase 14 OS=Homo sapiens OX=9606 GN=CHST14 PE=1 SV=2	9.046	6	2	7	2	376	43	9.48	17.51
P12814	ACTN1	Alpha-actinin-1 OS=Homo sapiens OX=9606 GN=ACTN1 PE=1 SV=2	13.797	5	4	7	4	892	103	5.41	17.35
P07900	HSP90AA1	Heat shock protein HSP 90-alpha OS=Homo sapiens OX=9606 GN=HSP90AA1 PE=1 SV=5	19.322	7	4	7	4	732	84.6	5.02	17.03
P07737	PFN1	Profilin-1 OS=Homo sapiens OX=9606 GN=PFN1 PE=1 SV=2	6.184	10	1	7	1	140	15	8.27	16.85
Q8IWA5	SLC44A2	Choline transporter-like protein 2 OS=Homo sapiens OX=9606 GN=SLC44A2 PE=1 SV=3	4.733	2	1	7	1	706	80.1	8.57	16.75
P05556	ITGB1	Integrin beta-1 OS=Homo sapiens OX=9606 GN=ITGB1 PE=1 SV=2	16.028	8	4	8	4	798	88.4	5.39	16.28
P07602	PSAP	Prosaposin OS=Homo sapiens OX=9606 GN=PSAP PE=1 SV=2	4.574	3	2	10	2	524	58.1	5.17	16.24
P02461	COL3A1	Collagen alpha-1(III) chain OS=Homo sapiens OX=9606 GN=COL3A1 PE=1 SV=4	3.429	1	1	10	1	1466	138.5	6.61	16.2
Q9UBX5	FBLN5	Fibulin-5 OS=Homo sapiens OX=9606 GN=FBLN5 PE=1 SV=1	14.318	12	5	9	5	448	50.1	4.73	15.77
P22626	HNRNPA2B1	Heterogeneous nuclear ribonucleoproteins A2/B1 OS=Homo sapiens OX=9606 GN=HNRNPA2B1 PE=1 SV=2	15.217	14	4	7	4	353	37.4	8.95	15.61
P08133	ANXA6	Annexin A6 OS=Homo sapiens OX=9606 GN=ANXA6 PE=1 SV=3	10.649	6	3	6	3	673	75.8	5.6	15.6
P48594	SERPINB4	Serpin B4 OS=Homo sapiens OX=9606 GN=SERPINB4 PE=1 SV=2	2.634	3	1	6	1	390	44.8	6.21	15.51
P07858	CTSB	Cathepsin B OS=Homo sapiens OX=9606 GN=CTSB PE=1 SV=3	10.678	11	3	10	3	339	37.8	6.3	15.44
P27105	STOM	Stomatin OS=Homo sapiens OX=9606 GN=STOM PE=1 SV=3	14.517	14	3	6	3	288	31.7	7.88	15.31
Q6UWY5	OLFML1	Olfactomedin-like protein 1 OS=Homo sapiens OX=9606 GN=OLFML1 PE=1 SV=2	4.003	2	1	5	1	402	45.9	8.09	14.66
Q13103	SPP2	Secreted phosphoprotein 24 OS=Homo sapiens OX=9606 GN=SPP2 PE=1 SV=1	11.781	17	3	9	3	211	24.3	8.32	14.47
P25067	COL8A2	Collagen alpha-2(VIII) chain OS=Homo sapiens OX=9606 GN=COL8A2 PE=1 SV=2	7.672	2	2	6	2	703	67.2	8.98	13.53
Q5EB52	MEST	Mesoderm-specific transcript homolog protein OS=Homo sapiens OX=9606 GN=MEST PE=1 SV=2	7.255	3	1	6	1	335	38.8	9.74	13.24
P23396	RPS3	Small ribosomal subunit protein uS3 OS=Homo sapiens OX=9606 GN=RPS3 PE=1 SV=2	13.249	14	3	5	3	243	26.7	9.66	13.17
P0DUB6	AMY1A	Alpha-amylase 1A OS=Homo sapiens OX=9606 GN=AMY1A PE=1 SV=1	3.069	2	1	6	1	511	57.7	6.93	13.15
P07996	THBS1	Thrombospondin-1 OS=Homo sapiens OX=9606 GN=THBS1 PE=1 SV=2	6.132	2	2	7	2	1170	129.3	4.94	13
P08493	MGP	Matrix Gla protein OS=Homo sapiens OX=9606 GN=MGP PE=1 SV=2	7.851	23	2	6	2	103	12.3	9.67	12.99
P55001	MFAP2	Microfibrillar-associated protein 2 OS=Homo sapiens OX=9606 GN=MFAP2 PE=1 SV=1	9.179	10	2	9	2	183	20.8	4.97	12.83
P62873	GNB1	Guanine nucleotide-binding protein G(I)/G(S)/G(T) subunit beta-1 OS=Homo sapiens OX=9606 GN=GNB1 PE=1 SV=3	5.714	9	3	6	3	340	37.4	6	12.72
P55083	MFAP4	Microfibril-associated glycoprotein 4 OS=Homo sapiens OX=9606 GN=MFAP4 PE=1 SV=2	10.736	23	2	8	2	255	28.6	5.63	12.55
P47929	LGALS7; LGALS7B	Galectin-7 OS=Homo sapiens OX=9606 GN=LGALS7 PE=1 SV=2	5.378	8	1	4	1	136	15.1	7.62	12.29
P10599	TXN	Thioredoxin OS=Homo sapiens OX=9606 GN=TXN PE=1 SV=3	10.714	31	3	5	3	105	11.7	4.92	12.26
P00505	GOT2	Aspartate aminotransferase, mitochondrial OS=Homo sapiens OX=9606 GN=GOT2 PE=1 SV=3	4.345	3	1	4	1	430	47.5	9.01	12.06
O75223	GGCT	Gamma-glutamylcyclotransferase OS=Homo sapiens OX=9606 GN=GGCT PE=1 SV=1	7.298	11	2	5	2	188	21	5.14	11.59
P01624	IGKV3-15	Immunoglobulin kappa variable 3-15 OS=Homo sapiens OX=9606 GN=IGKV3-15 PE=1 SV=2	3.238	8	1	7	1	115	12.5	5.19	11.53
Q08188	TGM3	Protein-glutamine gamma-glutamyltransferase E OS=Homo sapiens OX=9606 GN=TGM3 PE=1 SV=4	8.897	7	3	5	3	693	76.6	5.86	11.52
O00468	AGRN	Agrin OS=Homo sapiens OX=9606 GN=AGRN PE=1 SV=6	12.754	2	3	4	3	2068	217.2	6.39	11.5
Q5T750	KPLCE	Protein KPLCE OS=Homo sapiens OX=9606 GN=KPLCE PE=1 SV=1	2.064	3	1	6	1	250	26.2	7.97	11.17
P04075	ALDOA	Fructose-bisphosphate aldolase A OS=Homo sapiens OX=9606 GN=ALDOA PE=1 SV=2	6.838	8	2	4	2	364	39.4	8.09	11.1
P14618	PKM	Pyruvate kinase PKM OS=Homo sapiens OX=9606 GN=PKM PE=1 SV=4	8.967	9	3	4	3	531	57.9	7.84	11.06
P04792	HSPB1	Heat shock protein beta-1 OS=Homo sapiens OX=9606 GN=HSPB1 PE=1 SV=2	5.699	5	1	4	1	205	22.8	6.4	10.86
P49458	SRP9	Signal recognition particle 9 kDa protein OS=Homo sapiens OX=9606 GN=SRP9 PE=1 SV=2	6.489	27	2	4	2	86	10.1	7.97	10.86
Q96P63	SERPINB12	Serpin B12 OS=Homo sapiens OX=9606 GN=SERPINB12 PE=1 SV=1	4.174	5	2	8	2	405	46.2	5.53	10.74
P25311	AZGP1	Zinc-alpha-2-glycoprotein OS=Homo sapiens OX=9606 GN=AZGP1 PE=1 SV=2	10.018	8	2	3	2	298	34.2	6.05	10.29
P08100	RHO	Rhodopsin OS=Homo sapiens OX=9606 GN=RHO PE=1 SV=1	6.283	4	1	4	1	348	38.9	6.65	10.28
Q2UY09	COL28A1	Collagen alpha-1(XXVIII) chain OS=Homo sapiens OX=9606 GN=COL28A1 PE=2 SV=2	10.916	2	3	4	3	1125	116.6	6.4	10.14
P61224	RAP1B	Ras-related protein Rap-1b OS=Homo sapiens OX=9606 GN=RAP1B PE=1 SV=1	3.439	10	2	5	2	184	20.8	5.78	9.72
P09525	ANXA4	Annexin A4 OS=Homo sapiens OX=9606 GN=ANXA4 PE=1 SV=4	3.11	3	1	5	1	319	35.9	6.13	9.61
P11166	SLC2A1	Solute carrier family 2, facilitated glucose transporter member 1 OS=Homo sapiens OX=9606 GN=SLC2A1 PE=1 SV=2	3.483	2	1	5	1	492	54	8.72	9.41
P04040	CAT	Catalase OS=Homo sapiens OX=9606 GN=CAT PE=1 SV=3	3.838	2	1	3	1	527	59.7	7.39	9
P01031	C5	Complement C5 OS=Homo sapiens OX=9606 GN=C5 PE=1 SV=4	5.84	1	2	5	2	1676	188.2	6.52	8.81
P02774	GC	Vitamin D-binding protein OS=Homo sapiens OX=9606 GN=GC PE=1 SV=2	4.897	6	2	6	2	474	52.9	5.45	8.78
P62263	RPS14	Small ribosomal subunit protein uS11 OS=Homo sapiens OX=9606 GN=RPS14 PE=1 SV=3	1.845	7	1	4	1	151	16.3	10.05	8.31
P37802	TAGLN2	Transgelin-2 OS=Homo sapiens OX=9606 GN=TAGLN2 PE=1 SV=3	3.094	6	1	3	1	199	22.4	8.25	8.14
P78539	SRPX	Sushi repeat-containing protein SRPX OS=Homo sapiens OX=9606 GN=SRPX PE=1 SV=1	4.381	3	1	3	1	464	51.5	8.66	7.82
P09429	HMGB1	High mobility group protein B1 OS=Homo sapiens OX=9606 GN=HMGB1 PE=1 SV=3	9.204	11	2	7	2	215	24.9	5.74	7.81
P0DOX6		Immunoglobulin mu heavy chain OS=Homo sapiens OX=9606 PE=1 SV=2	2.463	2	1	4	1	576	63.4	7.87	7.78
P17643	TYRP1	5,6-dihydroxyindole-2-carboxylic acid oxidase OS=Homo sapiens OX=9606 GN=TYRP1 PE=1 SV=2	2.852	2	1	4	1	537	60.7	5.99	7.74
P01889	HLA-B	HLA class I histocompatibility antigen, B alpha chain OS=Homo sapiens OX=9606 GN=HLA-B PE=1 SV=3	3.303	4	1	3	1	362	40.4	5.85	7.48
P22735	TGM1	Protein-glutamine gamma-glutamyltransferase K OS=Homo sapiens OX=9606 GN=TGM1 PE=1 SV=4	5.154	3	2	3	2	817	89.7	6.04	7.41
Q92622	RUBCN	Run domain Beclin-1-interacting and cysteine-rich domain-containing protein OS=Homo sapiens OX=9606 GN=RUBCN PE=1 SV=4	2.329	1	1	4	1	972	108.6	6.25	7.11
Q6UXH0	ANGPTL8	Angiopoietin-like protein 8 OS=Homo sapiens OX=9606 GN=ANGPTL8 PE=1 SV=1	2.773	6	1	3	1	198	22.1	7.65	7.07
P00740	F9	Coagulation factor IX OS=Homo sapiens OX=9606 GN=F9 PE=1 SV=2	3.344	2	1	3	1	461	51.7	5.47	7
Q5T4F7	SFRP5	Secreted frizzled-related protein 5 OS=Homo sapiens OX=9606 GN=SFRP5 PE=2 SV=3	4.096	6	2	4	2	317	35.5	8.56	6.83
O95084	PRSS23	Serine protease 23 OS=Homo sapiens OX=9606 GN=PRSS23 PE=1 SV=1	5.638	6	2	3	2	383	43	9.42	6.76
P05089	ARG1	Arginase-1 OS=Homo sapiens OX=9606 GN=ARG1 PE=1 SV=2	7.467	8	3	4	3	322	34.7	7.21	6.63
Q13510	ASAH1	Acid ceramidase OS=Homo sapiens OX=9606 GN=ASAH1 PE=1 SV=5	3.418	3	1	3	1	395	44.6	7.62	6.56
A8MTJ3	GNAT3	Guanine nucleotide-binding protein G(t) subunit alpha-3 OS=Homo sapiens OX=9606 GN=GNAT3 PE=2 SV=2	3.909	3	1	4	1	354	40.3	6.01	6.44
P60660	MYL6	Myosin light polypeptide 6 OS=Homo sapiens OX=9606 GN=MYL6 PE=1 SV=2	5.46	14	2	3	2	151	16.9	4.65	6.36
Q9NZT1	CALML5	Calmodulin-like protein 5 OS=Homo sapiens OX=9606 GN=CALML5 PE=1 SV=2	2.167	10	1	3	1	146	15.9	4.44	6.3
Q9H1J7	WNT5B	Protein Wnt-5b OS=Homo sapiens OX=9606 GN=WNT5B PE=2 SV=2	3.973	3	1	3	1	359	40.3	8.4	6.22
P67936	TPM4	Tropomyosin alpha-4 chain OS=Homo sapiens OX=9606 GN=TPM4 PE=1 SV=3	2.673	4	1	3	1	248	28.5	4.69	6.17
Q92743	HTRA1	Serine protease HTRA1 OS=Homo sapiens OX=9606 GN=HTRA1 PE=1 SV=1	6.715	4	2	3	2	480	51.3	7.83	6.15
Q6Q788	APOA5	Apolipoprotein A-V OS=Homo sapiens OX=9606 GN=APOA5 PE=1 SV=1	4.012	3	1	2	1	366	41.2	6.43	6.11
P06727	APOA4	Apolipoprotein A-IV OS=Homo sapiens OX=9606 GN=APOA4 PE=1 SV=4	4.896	5	2	4	2	396	45.3	5.38	6.1
Q9BXR6	CFHR5	Complement factor H-related protein 5 OS=Homo sapiens OX=9606 GN=CFHR5 PE=1 SV=1	4.418	2	1	2	1	569	64.4	7.06	6.02
P06396	GSN	Gelsolin OS=Homo sapiens OX=9606 GN=GSN PE=1 SV=1	2.006	2	1	3	1	782	85.6	6.28	5.98
P06703	S100A6	Protein S100-A6 OS=Homo sapiens OX=9606 GN=S100A6 PE=1 SV=1	3.061	9	1	3	1	90	10.2	5.48	5.95
P19823	ITIH2	Inter-alpha-trypsin inhibitor heavy chain H2 OS=Homo sapiens OX=9606 GN=ITIH2 PE=1 SV=2	3.85	1	1	3	1	946	106.4	6.86	5.91
P84090	ERH	Enhancer of rudimentary homolog OS=Homo sapiens OX=9606 GN=ERH PE=1 SV=1	3.794	12	1	2	1	104	12.3	5.92	5.83
Q30154	HLA-DRB5	HLA class II histocompatibility antigen, DR beta 5 chain OS=Homo sapiens OX=9606 GN=HLA-DRB5 PE=1 SV=1	7.068	10	2	3	2	266	30	6.93	5.72
O60687	SRPX2	Sushi repeat-containing protein SRPX2 OS=Homo sapiens OX=9606 GN=SRPX2 PE=1 SV=1	3.451	3	1	3	1	465	52.9	7.25	5.64
Q96DA0	ZG16B	Pancreatic adenocarcinoma up-regulated factor OS=Homo sapiens OX=9606 GN=ZG16B PE=1 SV=4	1.836	5	1	3	1	172	18.9	5.5	5.54
Q9BQG2	NUDT12	NAD-capped RNA hydrolase NUDT12 OS=Homo sapiens OX=9606 GN=NUDT12 PE=1 SV=1	1.542	4	1	2	1	462	52	6.83	5.19
P01619	IGKV3-20	Immunoglobulin kappa variable 3-20 OS=Homo sapiens OX=9606 GN=IGKV3-20 PE=1 SV=2	3.842	14	1	2	1	116	12.5	4.96	4.92
P36955	SERPINF1	Pigment epithelium-derived factor OS=Homo sapiens OX=9606 GN=SERPINF1 PE=1 SV=4	4.074	3	1	2	1	418	46.3	6.38	4.7
P18206	VCL	Vinculin OS=Homo sapiens OX=9606 GN=VCL PE=1 SV=4	4.252	2	2	2	2	1134	123.7	5.66	4.68
P00558	PGK1	Phosphoglycerate kinase 1 OS=Homo sapiens OX=9606 GN=PGK1 PE=1 SV=3	4.446	8	2	2	2	417	44.6	8.1	4.57
O75629	CREG1	Protein CREG1 OS=Homo sapiens OX=9606 GN=CREG1 PE=1 SV=1	4.692	10	1	2	1	220	24.1	7.59	4.52
P23284	PPIB	Peptidyl-prolyl cis-trans isomerase B OS=Homo sapiens OX=9606 GN=PPIB PE=1 SV=2	2.031	6	1	2	1	216	23.7	9.41	4.52
A0A0A0MRZ8	IGKV3D-11	Immunoglobulin kappa variable 3D-11 OS=Homo sapiens OX=9606 GN=IGKV3D-11 PE=3 SV=6	3.185	8	1	2	1	115	12.6	5.29	4.39
Q01469	FABP5	Fatty acid-binding protein 5 OS=Homo sapiens OX=9606 GN=FABP5 PE=1 SV=3	2.818	7	1	2	1	135	15.2	7.01	4.37
P40926	MDH2	Malate dehydrogenase, mitochondrial OS=Homo sapiens OX=9606 GN=MDH2 PE=1 SV=3	2.388	3	1	4	1	338	35.5	8.68	4.32
P08246	ELANE	Neutrophil elastase OS=Homo sapiens OX=9606 GN=ELANE PE=1 SV=1	2.807	4	1	2	1	267	28.5	9.35	4.14
P00338	LDHA	L-lactate dehydrogenase A chain OS=Homo sapiens OX=9606 GN=LDHA PE=1 SV=2	3.215	3	1	2	1	332	36.7	8.27	4.12
P08962	CD63	CD63 antigen OS=Homo sapiens OX=9606 GN=CD63 PE=1 SV=2	5.362	4	1	3	1	238	25.6	7.81	4.1
P38646	HSPA9	Stress-70 protein, mitochondrial OS=Homo sapiens OX=9606 GN=HSPA9 PE=1 SV=2	3.022	2	1	2	1	679	73.6	6.16	4.08
P27797	CALR	Calreticulin OS=Homo sapiens OX=9606 GN=CALR PE=1 SV=1	1.585	2	1	3	1	417	48.1	4.44	4
Q9GZM7	TINAGL1	Tubulointerstitial nephritis antigen-like OS=Homo sapiens OX=9606 GN=TINAGL1 PE=1 SV=1	2.69	2	1	2	1	467	52.4	6.99	3.95
P02763	ORM1	Alpha-1-acid glycoprotein 1 OS=Homo sapiens OX=9606 GN=ORM1 PE=1 SV=2	4.528	9	2	4	2	201	23.5	5.11	3.82
P02671	FGA	Fibrinogen alpha chain OS=Homo sapiens OX=9606 GN=FGA PE=1 SV=2	1.811	1	1	2	1	866	94.9	6.01	3.72
P04839	CYBB	Cytochrome b-245 heavy chain OS=Homo sapiens OX=9606 GN=CYBB PE=1 SV=2	3.696	2	1	2	1	570	65.3	8.63	3.69
P02794	FTH1	Ferritin heavy chain OS=Homo sapiens OX=9606 GN=FTH1 PE=1 SV=2	1.647	6	1	2	1	183	21.2	5.55	3.63
P37837	TALDO1	Transaldolase OS=Homo sapiens OX=9606 GN=TALDO1 PE=1 SV=2	3.309	3	1	2	1	337	37.5	6.81	3.39
P08195	SLC3A2	Amino acid transporter heavy chain SLC3A2 OS=Homo sapiens OX=9606 GN=SLC3A2 PE=1 SV=3	1.528	2	1	2	1	630	68	5.01	3.39
P31944	CASP14	Caspase-14 OS=Homo sapiens OX=9606 GN=CASP14 PE=1 SV=2	3.291	9	2	2	2	242	27.7	5.58	3.35
P35579	MYH9	Myosin-9 OS=Homo sapiens OX=9606 GN=MYH9 PE=1 SV=4	4.323	1	2	3	2	1960	226.4	5.6	2.15
Q13253	NOG	Noggin OS=Homo sapiens OX=9606 GN=NOG PE=1 SV=1	4.667	3	1	7	1	232	25.8	8.85	2.11
P10720	PF4V1	Platelet factor 4 variant OS=Homo sapiens OX=9606 GN=PF4V1 PE=1 SV=1	1.508	9	1	2	1	104	11.5	9.1	0
Q9BRL6	SRSF8	Serine/arginine-rich splicing factor 8 OS=Homo sapiens OX=9606 GN=SRSF8 PE=1 SV=1	1.952	3	1	2	1	282	32.3	11.72	0
