# Supplementary material for: Decellularized Aged Bruch's Membrane Confers Unique Biochemical Cues to Retinal Pigment Epithelium for In Vitro Modeling of Age‐Related Macular Degeneration
Source: Aging Cell. 2026 Apr 24;25(5):e70501. doi: 10.1111/acel.70501 (PMC13108670; doi:10.1111/acel.70501)
Supplement: Supplementary file 2 — Table S2: Gene Ontology Biological Process (GOBP) enrichement analysis of the dECM‐BrM proteome. [file ACEL-25-e70501-s005.xlsx]

## Sheet: Hoja1
Biological Process
Category	Term	Count	%	PValue	Genes	List Total	Pop Hits	Pop Total	Fold Enrichment	Bonferroni	Benjamini	FDR
GOTERM_BP_DIRECT	GO:0006958~complement activation, classical pathway	13	5.07812	5.92e-13	3493, 1191, 3501, 730, 3500, 720, 731, 732, 733, 735, 727, 718, 729	253	47	19478	21.2946	1.05e-09	1.05e-09	1e-09
GOTERM_BP_DIRECT	GO:0031640~killing of cells of another organism	15	5.85938	1.53e-11	5320, 4057, 4069, 728358, 1667, 730, 731, 2597, 732, 117159, 733, 735, 727, 729, 1669	253	93	19478	12.4174	2.71e-08	1.36e-08	1.3e-08
GOTERM_BP_DIRECT	GO:0007155~cell adhesion	31	12.1094	4.56e-11	7045, 23166, 1285, 22795, 3913, 3915, 10516, 80781, 259, 1277, 8406, 7414, 10631, 3911, 10457, 340267, 3912, 7057, 1295, 1293, 1292, 1291, 3728, 563, 388698, 2335, 1288, 7448, 1805, 3688, 4239	253	559	19478	4.26947	8.05e-08	1.74e-08	1.66e-08
GOTERM_BP_DIRECT	GO:0030198~extracellular matrix organization	18	7.03125	4.58e-11	7373, 7045, 1285, 1296, 1284, 1295, 1282, 1281, 2192, 80781, 1300, 1278, 1288, 1277, 7448, 3688, 10631, 340267	253	164	19478	8.44992	8.09e-08	1.74e-08	1.66e-08
GOTERM_BP_DIRECT	GO:0042744~hydrogen peroxide catabolic process	10	3.90625	4.91e-11	5052, 7001, 3039, 4353, 100187828, 337, 3045, 3043, 847, 3040	253	28	19478	27.4958	8.68e-08	1.74e-08	1.66e-08
GOTERM_BP_DIRECT	GO:0006956~complement activation	10	3.90625	7.04e-11	730, 720, 731, 732, 733, 735, 81494, 729, 718, 1191	253	29	19478	26.5476	1.24e-07	2.07e-08	1.99e-08
GOTERM_BP_DIRECT	GO:0018149~peptide cross-linking	9	3.51562	1.92e-10	1832, 7057, 301, 2335, 1475, 7051, 1281, 7053, 7052	253	22	19478	31.4951	3.4e-07	4.85e-08	4.65e-08
GOTERM_BP_DIRECT	GO:0006957~complement activation, alternative pathway	8	3.125	5.78e-10	730, 731, 732, 733, 735, 81494, 727, 718	253	16	19478	38.4941	1.02e-06	1.28e-07	1.22e-07
GOTERM_BP_DIRECT	GO:0070527~platelet aggregation	10	3.90625	1.15e-08	2316, 3315, 2244, 2266, 2243, 7414, 60, 3043, 7094, 4627	253	49	19478	15.7119	2.04e-05	2.13e-06	2.04e-06
GOTERM_BP_DIRECT	GO:0030199~collagen fibril organization	11	4.29688	1.23e-08	7373, 80781, 1278, 302, 1277, 5345, 1805, 1281, 1291, 4060, 340267	253	66	19478	12.8314	2.17e-05	2.13e-06	2.04e-06
GOTERM_BP_DIRECT	GO:0001525~angiogenesis	19	7.42188	1.32e-08	7045, 6278, 7534, 1296, 1284, 1295, 3273, 3339, 2316, 27286, 80781, 2335, 302, 347, 857, 3688, 506, 10016, 4627	253	267	19478	5.47856	2.34e-05	2.13e-06	2.04e-06
GOTERM_BP_DIRECT	GO:0050832~defense response to fungus	9	3.51562	1.55e-08	1667, 4353, 2597, 117159, 6279, 3273, 728358, 6280, 1669	253	36	19478	19.247	2.75e-05	2.14e-06	2.05e-06
GOTERM_BP_DIRECT	GO:0007160~cell-matrix adhesion	13	5.07812	1.57e-08	2243, 22795, 1281, 10516, 2335, 302, 2244, 2266, 7448, 7414, 967, 3688, 4811	253	108	19478	9.26709	2.78e-05	2.14e-06	2.05e-06
GOTERM_BP_DIRECT	GO:0006953~acute-phase response	9	3.51562	3.78e-08	12, 2, 5265, 2335, 325, 5345, 5004, 3240, 197	253	40	19478	17.3223	6.68e-05	4.77e-06	4.57e-06
GOTERM_BP_DIRECT	GO:0098869~cellular oxidant detoxification	11	4.29688	4.36e-08	213, 1356, 3039, 259, 100187828, 348, 3045, 3043, 3240, 6280, 3040	253	75	19478	11.2916	7.7e-05	5.14e-06	4.92e-06
GOTERM_BP_DIRECT	GO:2001046~positive regulation of integrin-mediated signaling pathway	6	2.34375	2.56e-07	3913, 2316, 3915, 967, 4811, 3912	253	12	19478	38.4941	0.000453	2.83e-05	2.71e-05
GOTERM_BP_DIRECT	GO:0071711~basement membrane organization	7	2.73438	3.71e-07	857, 3688, 22795, 1282, 4811, 1281, 1291	253	23	19478	23.4312	0.000656	3.86e-05	3.69e-05
GOTERM_BP_DIRECT	GO:0019731~antibacterial humoral response	10	3.90625	5.9e-07	1667, 3501, 3500, 4057, 6037, 7018, 3493, 728358, 28912, 1669	253	76	19478	10.13	0.00104186	5.79e-05	5.55e-05
GOTERM_BP_DIRECT	GO:0042730~fibrinolysis	6	2.34375	3.49e-06	302, 5345, 2244, 2266, 2243, 3273	253	19	19478	24.312	0.00615624	0.000325	0.000311
GOTERM_BP_DIRECT	GO:0035987~endodermal cell differentiation	7	2.73438	4.39e-06	2335, 7448, 1284, 1295, 1291, 4627, 3912	253	34	19478	15.8505	0.00772434	0.000388	0.000371
GOTERM_BP_DIRECT	GO:0050778~positive regulation of immune response	7	2.73438	7.34e-06	730, 731, 732, 1991, 733, 735, 729	253	37	19478	14.5653	0.0128918	0.000618	0.000592
GOTERM_BP_DIRECT	GO:0098609~cell-cell adhesion	13	5.07812	9.85e-06	7373, 1296, 7094, 1832, 27286, 3728, 301, 302, 1475, 1828, 3688, 3956, 1823	253	196	19478	5.10636	0.0172701	0.000792	0.000758
GOTERM_BP_DIRECT	GO:0061844~antimicrobial humoral immune response mediated by antimicrobial peptide	11	4.29688	1.05e-05	1667, 5197, 6278, 2597, 4057, 6037, 117159, 3273, 728358, 6280, 1669	253	135	19478	6.27311	0.0184053	0.000808	0.000773
GOTERM_BP_DIRECT	GO:0055090~acylglycerol homeostasis	4	1.5625	2.1e-05	335, 337, 348, 116519	253	5	19478	61.5905	0.0364362	0.00154651	0.00148091
GOTERM_BP_DIRECT	GO:0042026~protein refolding	6	2.34375	2.23e-05	3329, 3315, 3313, 3312, 3320, 3309	253	27	19478	17.1085	0.0386293	0.00157579	0.00150895
GOTERM_BP_DIRECT	GO:0015670~carbon dioxide transport	5	1.95312	2.47e-05	3039, 100187828, 3045, 3043, 3040	253	14	19478	27.4958	0.0427797	0.00168158	0.00161025
GOTERM_BP_DIRECT	GO:0000302~response to reactive oxygen species	5	1.95312	3.34e-05	6278, 347, 348, 847, 1291	253	15	19478	25.6627	0.0573081	0.00218573	0.00209301
GOTERM_BP_DIRECT	GO:0110011~regulation of basement membrane organization	4	1.5625	4.16e-05	3913, 3915, 4811, 3912	253	6	19478	51.3254	0.0708852	0.00259627	0.00248614
GOTERM_BP_DIRECT	GO:0006096~glycolytic process	7	2.73438	4.36e-05	5230, 3939, 226, 2597, 2023, 5315, 1291	253	50	19478	10.7783	0.0741721	0.00259627	0.00248614
GOTERM_BP_DIRECT	GO:0015671~oxygen transport	5	1.95312	4.41e-05	3039, 100187828, 3045, 3043, 3040	253	16	19478	24.0588	0.0749337	0.00259627	0.00248614
GOTERM_BP_DIRECT	GO:0006954~inflammatory response	18	7.03125	5.09e-05	12, 5197, 7057, 5320, 4069, 6279, 5004, 23166, 6280, 1291, 1536, 3339, 301, 2687, 720, 3146, 727, 718	253	432	19478	3.20784	0.0861002	0.00290426	0.00278106
GOTERM_BP_DIRECT	GO:0001501~skeletal system development	10	3.90625	5.28e-05	5052, 6694, 80781, 1300, 1278, 1277, 2200, 9241, 5549, 197	253	131	19478	5.87696	0.0891389	0.00291757	0.00279381
GOTERM_BP_DIRECT	GO:0014002~astrocyte development	5	1.95312	5.7e-05	3913, 7431, 3915, 6279, 6280	253	17	19478	22.6436	0.0959077	0.00305518	0.00292558
GOTERM_BP_DIRECT	GO:0072378~blood coagulation, fibrin clot formation	4	1.5625	7.21e-05	2244, 2266, 2243, 2192	253	7	19478	43.9932	0.11965	0.00374797	0.00358898
GOTERM_BP_DIRECT	GO:0002227~innate immune response in mucosa	6	2.34375	0.000108	1667, 4057, 337, 6037, 728358, 1669	253	37	19478	12.4846	0.174217	0.00546893	0.00523693
GOTERM_BP_DIRECT	GO:0042542~response to hydrogen peroxide	6	2.34375	0.000123	3039, 1277, 3043, 847, 3240, 3040	253	38	19478	12.156	0.19597	0.00605847	0.00580146
GOTERM_BP_DIRECT	GO:0048260~positive regulation of receptor-mediated endocytosis	5	1.95312	0.0002	7448, 7018, 116519, 718, 1191	253	23	19478	16.7366	0.297372	0.00953764	0.00913304
GOTERM_BP_DIRECT	GO:0030216~keratinocyte differentiation	7	2.73438	0.000228	1832, 6278, 301, 1475, 427, 7051, 7053	253	67	19478	8.04354	0.331697	0.0106044	0.0101546
GOTERM_BP_DIRECT	GO:1900026~positive regulation of substrate adhesion-dependent cell spreading	6	2.34375	0.000251	2316, 335, 2244, 2266, 2243, 811	253	44	19478	10.4984	0.357943	0.0113595	0.0108777
GOTERM_BP_DIRECT	GO:0031639~plasminogen activation	4	1.5625	0.000327	5230, 2244, 2266, 2243	253	11	19478	27.9957	0.439094	0.0141002	0.013502
GOTERM_BP_DIRECT	GO:0048251~elastic fiber assembly	4	1.5625	0.000327	4629, 10516, 4239, 1281	253	11	19478	27.9957	0.439094	0.0141002	0.013502
GOTERM_BP_DIRECT	GO:0016525~negative regulation of angiogenesis	9	3.51562	0.00036	1634, 3339, 7057, 5230, 5176, 23166, 1285, 1284, 3273	253	134	19478	5.17085	0.471215	0.015168	0.0145246
GOTERM_BP_DIRECT	GO:0070374~positive regulation of ERK1 and ERK2 cascade	11	4.29688	0.000379	5908, 6278, 5320, 5322, 5345, 2244, 3146, 2266, 348, 2243, 10457	253	207	19478	4.09116	0.488738	0.0155988	0.014937
GOTERM_BP_DIRECT	GO:0051873~killing by host of symbiont cells	4	1.5625	0.000432	1667, 2597, 117159, 728358	253	12	19478	25.6627	0.534023	0.0172745	0.0165417
GOTERM_BP_DIRECT	GO:0006508~proteolysis	20	7.8125	0.00044	4057, 11098, 64129, 3240, 7052, 165, 1359, 5949, 1522, 2687, 2158, 23581, 1200, 117159, 1991, 5654, 5644, 1509, 5304, 1508	253	615	19478	2.50368	0.540457	0.0172745	0.0165417
GOTERM_BP_DIRECT	GO:0007601~visual perception	11	4.29688	0.000549	3913, 6010, 5949, 3915, 7045, 7078, 80781, 2202, 1277, 6425, 4060	253	217	19478	3.90262	0.621411	0.0204797	0.0196109
GOTERM_BP_DIRECT	GO:0033700~phospholipid efflux	4	1.5625	0.000556	335, 337, 348, 116519	253	13	19478	23.6887	0.625925	0.0204797	0.0196109
GOTERM_BP_DIRECT	GO:0051918~negative regulation of fibrinolysis	4	1.5625	0.000556	7057, 5345, 7448, 3273	253	13	19478	23.6887	0.625925	0.0204797	0.0196109
GOTERM_BP_DIRECT	GO:0014850~response to muscle activity	5	1.95312	0.000575	498, 2335, 3688, 10631, 1291	253	30	19478	12.8314	0.638517	0.0207601	0.0198795
GOTERM_BP_DIRECT	GO:0007229~integrin-mediated signaling pathway	8	3.125	0.000638	2335, 335, 7448, 3688, 1281, 7094, 3911, 4627	253	112	19478	5.49915	0.676558	0.0225675	0.0216102
GOTERM_BP_DIRECT	GO:0051592~response to calcium ion	6	2.34375	0.000657	7057, 2244, 2266, 2243, 857, 10016	253	54	19478	8.55424	0.687115	0.0227753	0.0218091
GOTERM_BP_DIRECT	GO:0051149~positive regulation of muscle cell differentiation	4	1.5625	0.000701	3913, 3915, 4811, 3912	253	14	19478	21.9966	0.71051	0.0238308	0.0228199
GOTERM_BP_DIRECT	GO:0048050~post-embryonic eye morphogenesis	3	1.17188	0.000983	2202, 2200, 4237	253	4	19478	57.7411	0.82437	0.0328023	0.0314108
GOTERM_BP_DIRECT	GO:0043691~reverse cholesterol transport	4	1.5625	0.00127235	335, 337, 348, 1191	253	17	19478	18.1149	0.8947	0.0395507	0.0378729
GOTERM_BP_DIRECT	GO:0051258~protein polymerization	4	1.5625	0.00127235	2244, 2266, 2243, 7448	253	17	19478	18.1149	0.8947	0.0395507	0.0378729
GOTERM_BP_DIRECT	GO:0019430~removal of superoxide radicals	4	1.5625	0.00127235	5052, 7001, 4353, 337	253	17	19478	18.1149	0.8947	0.0395507	0.0378729
GOTERM_BP_DIRECT	GO:0045087~innate immune response	18	7.03125	0.00127511	4057, 6279, 6037, 2243, 6280, 383, 1191, 1536, 301, 730, 720, 731, 325, 2244, 3146, 727, 729, 1669	253	570	19478	2.4312	0.895213	0.0395507	0.0378729
GOTERM_BP_DIRECT	GO:0071230~cellular response to amino acid stimulus	6	2.34375	0.00142652	1278, 1288, 1277, 1282, 1281, 1291	253	64	19478	7.21764	0.919853	0.0434843	0.0416397
GOTERM_BP_DIRECT	GO:0034374~low-density lipoprotein particle remodeling	4	1.5625	0.0015123	5320, 4353, 5322, 348	253	18	19478	17.1085	0.931146	0.0453178	0.0433954
GOTERM_BP_DIRECT	GO:0043152~induction of bacterial agglutination	3	1.17188	0.00162488	2244, 6037, 2243	253	5	19478	46.1929	0.943591	0.047095	0.0450972
GOTERM_BP_DIRECT	GO:0030185~nitric oxide transport	3	1.17188	0.00162488	3039, 3043, 3040	253	5	19478	46.1929	0.943591	0.047095	0.0450972
GOTERM_BP_DIRECT	GO:0042742~defense response to bacterium	9	3.51562	0.0017681	5320, 4353, 4069, 117159, 6279, 1991, 23166, 3240, 6280	253	171	19478	4.05201	0.956228	0.0504193	0.0482804
GOTERM_BP_DIRECT	GO:0043537~negative regulation of blood vessel endothelial cell migration	5	1.95312	0.00190234	3728, 7057, 3146, 348, 3273	253	41	19478	9.3888	0.965491	0.0533863	0.0511216
GOTERM_BP_DIRECT	GO:0042981~regulation of apoptotic process	11	4.29688	0.00196408	6188, 7001, 348, 811, 3320, 60, 1508, 3956, 87, 1191, 7052	253	257	19478	3.29521	0.969066	0.0538746	0.0515892
GOTERM_BP_DIRECT	GO:0001649~osteoblast differentiation	8	3.125	0.00198068	1213, 1277, 506, 3021, 847, 9241, 7171, 1291	253	136	19478	4.52871	0.969963	0.0538746	0.0515892
GOTERM_BP_DIRECT	GO:0050829~defense response to Gram-negative bacterium	7	2.73438	0.00222068	1667, 4057, 6037, 4069, 117159, 728358, 1669	253	103	19478	5.2322	0.980367	0.0585994	0.0561136
GOTERM_BP_DIRECT	GO:0007596~blood coagulation	7	2.73438	0.00222068	462, 5265, 2158, 2244, 6521, 308, 3273	253	103	19478	5.2322	0.980367	0.0585994	0.0561136
GOTERM_BP_DIRECT	GO:0050830~defense response to Gram-positive bacterium	8	3.125	0.00233391	1667, 5320, 4057, 6037, 4069, 117159, 728358, 1669	253	140	19478	4.39932	0.983936	0.0606816	0.0581074
GOTERM_BP_DIRECT	GO:0051673~disruption of plasma membrane integrity in another organism	3	1.17188	0.00241653	1667, 728358, 1669	253	6	19478	38.4941	0.986124	0.0619193	0.0592926
GOTERM_BP_DIRECT	GO:0060070~canonical Wnt signaling pathway	7	2.73438	0.00256602	3728, 81029, 25928, 6425, 857, 4811, 1291	253	106	19478	5.08412	0.989354	0.0648104	0.0620611
GOTERM_BP_DIRECT	GO:0042157~lipoprotein metabolic process	4	1.5625	0.00274727	335, 337, 348, 116519	253	22	19478	13.9978	0.992279	0.0674608	0.064599
GOTERM_BP_DIRECT	GO:0043254~regulation of protein-containing complex assembly	4	1.5625	0.00274727	3312, 348, 3320, 3273	253	22	19478	13.9978	0.992279	0.0674608	0.064599
GOTERM_BP_DIRECT	GO:0043066~negative regulation of apoptotic process	16	6.25	0.00302882	7057, 7001, 4353, 7534, 4057, 7052, 7184, 3329, 2316, 3315, 301, 3313, 307, 847, 308, 3309	253	515	19478	2.39186	0.995314	0.0733555	0.0702437
GOTERM_BP_DIRECT	GO:0045921~positive regulation of exocytosis	4	1.5625	0.00312942	302, 2244, 2266, 2243	253	23	19478	13.3892	0.996079	0.0733724	0.0702599
GOTERM_BP_DIRECT	GO:0030220~platelet formation	4	1.5625	0.00312942	4237, 7171, 4627, 87	253	23	19478	13.3892	0.996079	0.0733724	0.0702599
GOTERM_BP_DIRECT	GO:0009411~response to UV	5	1.95312	0.00315402	1991, 847, 1293, 1292, 1291	253	47	19478	8.19023	0.996247	0.0733724	0.0702599
GOTERM_BP_DIRECT	GO:0010596~negative regulation of endothelial cell migration	4	1.5625	0.00354261	1634, 7057, 5176, 348	253	24	19478	12.8314	0.998116	0.0802992	0.0768928
GOTERM_BP_DIRECT	GO:0051131~chaperone-mediated protein complex assembly	4	1.5625	0.00354261	3329, 325, 3320, 1191	253	24	19478	12.8314	0.998116	0.0802992	0.0768928
GOTERM_BP_DIRECT	GO:0043536~positive regulation of blood vessel endothelial cell migration	5	1.95312	0.00395137	7057, 498, 3315, 3146, 506	253	50	19478	7.69881	0.999088	0.0884307	0.0846794
GOTERM_BP_DIRECT	GO:0008544~epidermis development	6	2.34375	0.0040154	100129271, 1832, 51806, 6278, 23581, 2171	253	81	19478	5.70283	0.999186	0.0887404	0.084976
GOTERM_BP_DIRECT	GO:1901652~response to peptide	3	1.17188	0.00443435	5176, 811, 1291	253	8	19478	28.8706	0.999613	0.0956088	0.091553
GOTERM_BP_DIRECT	GO:0010757~negative regulation of plasminogen activation	3	1.17188	0.00443435	7057, 1522, 5345	253	8	19478	28.8706	0.999613	0.0956088	0.091553
GOTERM_BP_DIRECT	GO:0050821~protein stabilization	10	3.90625	0.00488787	3329, 2316, 335, 2597, 811, 5479, 3320, 5216, 1828, 1191	253	246	19478	3.1296	0.999827	0.104118	0.0997008
GOTERM_BP_DIRECT	GO:0006914~autophagy	8	3.125	0.00522587	1213, 9711, 6279, 3146, 8406, 6280, 8804, 1291	253	162	19478	3.80188	0.999905	0.109992	0.105326
GOTERM_BP_DIRECT	GO:0006826~iron ion transport	4	1.5625	0.00552018	1356, 4057, 7018, 2495	253	28	19478	10.9983	0.999944	0.11482	0.109949
GOTERM_BP_DIRECT	GO:1905920~positive regulation of CoA-transferase activity	3	1.17188	0.00565282	335, 337, 348	253	9	19478	25.6627	0.999956	0.116211	0.111282
GOTERM_BP_DIRECT	GO:0009612~response to mechanical stimulus	5	1.95312	0.00631775	7057, 4353, 1277, 10631, 1291	253	57	19478	6.75335	0.999986	0.128388	0.122942
GOTERM_BP_DIRECT	GO:0033344~cholesterol efflux	4	1.5625	0.00671274	335, 337, 348, 116519	253	30	19478	10.2651	0.999993	0.133456	0.127795
GOTERM_BP_DIRECT	GO:0038063~collagen-activated tyrosine kinase receptor signaling pathway	5	1.95312	0.00671811	1288, 1277, 1285, 1284, 1282	253	58	19478	6.63691	0.999993	0.133456	0.127795
GOTERM_BP_DIRECT	GO:0032836~glomerular basement membrane development	3	1.17188	0.007006	1286, 1285, 4811	253	10	19478	23.0964	0.999996	0.134637	0.128926
GOTERM_BP_DIRECT	GO:0048048~embryonic eye morphogenesis	3	1.17188	0.007006	2202, 2200, 4237	253	10	19478	23.0964	0.999996	0.134637	0.128926
GOTERM_BP_DIRECT	GO:0002544~chronic inflammatory response	3	1.17188	0.007006	7057, 6279, 6280	253	10	19478	23.0964	0.999996	0.134637	0.128926
GOTERM_BP_DIRECT	GO:0045907~positive regulation of vasoconstriction	4	1.5625	0.00736189	2244, 2266, 2243, 857	253	31	19478	9.93395	0.999998	0.138466	0.132592
GOTERM_BP_DIRECT	GO:0001935~endothelial cell proliferation	4	1.5625	0.00736189	335, 1296, 857, 1295	253	31	19478	9.93395	0.999998	0.138466	0.132592
GOTERM_BP_DIRECT	GO:0060348~bone development	5	1.95312	0.00756845	4969, 633, 5479, 1291, 7052	253	60	19478	6.41568	0.999999	0.140853	0.134878
GOTERM_BP_DIRECT	GO:0034975~protein folding in endoplasmic reticulum	3	1.17188	0.00849023	811, 3309, 7184	253	11	19478	20.9968	1	0.151623	0.145191
GOTERM_BP_DIRECT	GO:0030193~regulation of blood coagulation	3	1.17188	0.00849023	462, 857, 3273	253	11	19478	20.9968	1	0.151623	0.145191
GOTERM_BP_DIRECT	GO:0090277~positive regulation of peptide hormone secretion	3	1.17188	0.00849023	2244, 2266, 2243	253	11	19478	20.9968	1	0.151623	0.145191
GOTERM_BP_DIRECT	GO:0098911~regulation of ventricular cardiac muscle cell action potential	3	1.17188	0.00849023	1832, 3728, 857	253	11	19478	20.9968	1	0.151623	0.145191
GOTERM_BP_DIRECT	GO:0007528~neuromuscular junction development	4	1.5625	0.00876829	3913, 3915, 375790, 1282	253	33	19478	9.3319	1	0.155023	0.148447
GOTERM_BP_DIRECT	GO:0030855~epithelial cell differentiation	6	2.34375	0.00892374	5230, 1200, 8407, 307, 1508, 1282	253	98	19478	4.71356	1	0.155515	0.148918
GOTERM_BP_DIRECT	GO:0045785~positive regulation of cell adhesion	5	1.95312	0.00897202	3913, 3915, 4811, 3912, 7052	253	63	19478	6.11017	1	0.155515	0.148918
GOTERM_BP_DIRECT	GO:0035633~maintenance of blood-brain barrier	4	1.5625	0.00952635	3915, 7414, 60, 3688	253	34	19478	9.05743	1	0.16352	0.156584
GOTERM_BP_DIRECT	GO:0006986~response to unfolded protein	5	1.95312	0.00999609	3329, 7057, 3315, 3312, 3320	253	65	19478	5.92216	1	0.168492	0.161345
GOTERM_BP_DIRECT	GO:0007603~phototransduction, visible light	3	1.17188	0.0101019	6010, 346562, 7276	253	12	19478	19.247	1	0.168492	0.161345
GOTERM_BP_DIRECT	GO:0051838~cytolysis by host of symbiont cells	3	1.17188	0.0101019	4057, 81494, 3273	253	12	19478	19.247	1	0.168492	0.161345
GOTERM_BP_DIRECT	GO:0030168~platelet activation	5	1.95312	0.0105354	2244, 2266, 2243, 3273, 1281	253	66	19478	5.83244	1	0.174079	0.166695
GOTERM_BP_DIRECT	GO:0043065~positive regulation of apoptotic process	11	4.29688	0.0106646	3313, 3146, 5654, 1917, 1509, 3688, 3273, 10016, 3956, 1191, 7052	253	328	19478	2.58192	1	0.174584	0.167178
GOTERM_BP_DIRECT	GO:2001244~positive regulation of intrinsic apoptotic signaling pathway	4	1.5625	0.011154	6279, 857, 6280, 1191	253	36	19478	8.55424	1	0.18092	0.173245
GOTERM_BP_DIRECT	GO:0071560~cellular response to transforming growth factor beta stimulus	5	1.95312	0.0116695	1277, 2200, 1284, 857, 10631	253	68	19478	5.66089	1	0.18756	0.179604
GOTERM_BP_DIRECT	GO:0070328~triglyceride homeostasis	4	1.5625	0.0120242	55908, 335, 348, 116519	253	37	19478	8.32304	1	0.19152	0.183396
GOTERM_BP_DIRECT	GO:0019216~regulation of lipid metabolic process	4	1.5625	0.0129323	12, 55908, 5660, 9555	253	38	19478	8.10401	1	0.201572	0.193021
GOTERM_BP_DIRECT	GO:0006641~triglyceride metabolic process	4	1.5625	0.0129323	348, 857, 847, 116519	253	38	19478	8.10401	1	0.201572	0.193021
GOTERM_BP_DIRECT	GO:0030335~positive regulation of cell migration	10	3.90625	0.0129973	7057, 81029, 3312, 1277, 857, 3688, 7869, 10457, 3309, 3912	253	288	19478	2.6732	1	0.201572	0.193021
GOTERM_BP_DIRECT	GO:0034116~positive regulation of heterotypic cell-cell adhesion	3	1.17188	0.0136936	2244, 2266, 2243	253	14	19478	16.4975	1	0.207099	0.198314
GOTERM_BP_DIRECT	GO:0002523~leukocyte migration involved in inflammatory response	3	1.17188	0.0136936	6279, 1991, 6280	253	14	19478	16.4975	1	0.207099	0.198314
GOTERM_BP_DIRECT	GO:0006869~lipid transport	6	2.34375	0.0137051	335, 347, 337, 348, 116519, 2171	253	109	19478	4.23788	1	0.207099	0.198314
GOTERM_BP_DIRECT	GO:0001937~negative regulation of endothelial cell proliferation	4	1.5625	0.0138786	7057, 498, 348, 857	253	39	19478	7.89622	1	0.207944	0.199123
GOTERM_BP_DIRECT	GO:0032760~positive regulation of tumor necrosis factor production	6	2.34375	0.0152592	1536, 7057, 3315, 3146, 5004, 1191	253	112	19478	4.12436	1	0.226511	0.216903
GOTERM_BP_DIRECT	GO:0085029~extracellular matrix assembly	3	1.17188	0.0156668	2006, 1278, 1291	253	15	19478	15.3976	1	0.226511	0.216903
GOTERM_BP_DIRECT	GO:0010818~T cell chemotaxis	3	1.17188	0.0156668	1667, 728358, 1669	253	15	19478	15.3976	1	0.226511	0.216903
GOTERM_BP_DIRECT	GO:1905907~negative regulation of amyloid fibril formation	3	1.17188	0.0156668	3339, 348, 1191	253	15	19478	15.3976	1	0.226511	0.216903
GOTERM_BP_DIRECT	GO:0043542~endothelial cell migration	4	1.5625	0.0158865	6278, 2335, 6279, 6280	253	41	19478	7.51104	1	0.226511	0.216903
GOTERM_BP_DIRECT	GO:0043588~skin development	4	1.5625	0.0158865	1832, 3728, 1277, 1281	253	41	19478	7.51104	1	0.226511	0.216903
GOTERM_BP_DIRECT	GO:0009410~response to xenobiotic stimulus	9	3.51562	0.0182633	1536, 3339, 7057, 80781, 1277, 811, 3320, 847, 1291	253	255	19478	2.71723	1	0.258316	0.247358
GOTERM_BP_DIRECT	GO:0045766~positive regulation of angiogenesis	7	2.73438	0.0185294	1536, 3728, 7057, 3315, 3688, 718, 10016	253	161	19478	3.34731	1	0.26	0.24897
GOTERM_BP_DIRECT	GO:0006629~lipid metabolic process	9	3.51562	0.0209245	3339, 5949, 55908, 498, 1200, 347, 506, 2171, 1191	253	262	19478	2.64463	1	0.291295	0.278938
GOTERM_BP_DIRECT	GO:0097435~supramolecular fiber organization	3	1.17188	0.0222562	10409, 4239, 1281	253	18	19478	12.8314	1	0.305031	0.292092
GOTERM_BP_DIRECT	GO:0006754~ATP biosynthetic process	3	1.17188	0.0222562	498, 226, 506	253	18	19478	12.8314	1	0.305031	0.292092
GOTERM_BP_DIRECT	GO:0045429~positive regulation of nitric oxide biosynthetic process	4	1.5625	0.0228418	348, 3320, 3043, 1191	253	47	19478	6.55218	1	0.310648	0.29747
GOTERM_BP_DIRECT	GO:0006955~immune response	14	5.46875	0.0230727	7057, 2495, 28876, 3493, 728358, 28912, 28913, 1667, 563, 3514, 731, 732, 7448, 718	253	537	19478	2.00714	1	0.311393	0.298184
GOTERM_BP_DIRECT	GO:0034446~substrate adhesion-dependent cell spreading	4	1.5625	0.0241375	3915, 2335, 3911, 3912	253	48	19478	6.41568	1	0.320865	0.307254
GOTERM_BP_DIRECT	GO:0021762~substantia nigra development	4	1.5625	0.0241375	3939, 10409, 60, 3309	253	48	19478	6.41568	1	0.320865	0.307254
GOTERM_BP_DIRECT	GO:0061692~cellular detoxification of hydrogen peroxide	2	0.78125	0.0257086	847, 7295	253	2	19478	76.9881	1	0.326999	0.313127
GOTERM_BP_DIRECT	GO:1903923~positive regulation of protein processing in phagocytic vesicle	2	0.78125	0.0257086	4627, 2934	253	2	19478	76.9881	1	0.326999	0.313127
GOTERM_BP_DIRECT	GO:0070488~neutrophil aggregation	2	0.78125	0.0257086	6279, 6280	253	2	19478	76.9881	1	0.326999	0.313127
GOTERM_BP_DIRECT	GO:0072274~metanephric glomerular basement membrane development	2	0.78125	0.0257086	3913, 3915	253	2	19478	76.9881	1	0.326999	0.313127
GOTERM_BP_DIRECT	GO:1902998~positive regulation of neurofibrillary tangle assembly	2	0.78125	0.0257086	348, 1191	253	2	19478	76.9881	1	0.326999	0.313127
GOTERM_BP_DIRECT	GO:0043163~cell envelope organization	2	0.78125	0.0257086	388697, 7051	253	2	19478	76.9881	1	0.326999	0.313127
GOTERM_BP_DIRECT	GO:0006935~chemotaxis	6	2.34375	0.0262994	1667, 6037, 3146, 727, 3273, 728358	253	129	19478	3.58084	1	0.332124	0.318035
GOTERM_BP_DIRECT	GO:0042130~negative regulation of T cell proliferation	4	1.5625	0.0268458	5320, 5322, 10457, 383	253	50	19478	6.15905	1	0.33599	0.321737
GOTERM_BP_DIRECT	GO:0006457~protein folding	7	2.73438	0.0270675	3329, 3312, 325, 811, 5479, 3320, 7184	253	176	19478	3.06203	1	0.33599	0.321737
GOTERM_BP_DIRECT	GO:0012501~programmed cell death	3	1.17188	0.0271756	5654, 5315, 7052	253	20	19478	11.5482	1	0.33599	0.321737
GOTERM_BP_DIRECT	GO:0008203~cholesterol metabolic process	5	1.95312	0.0274018	335, 337, 348, 847, 116519	253	88	19478	4.37433	1	0.336433	0.322161
GOTERM_BP_DIRECT	GO:0007162~negative regulation of cell adhesion	4	1.5625	0.0282584	3339, 7045, 3273, 2192	253	51	19478	6.03829	1	0.344558	0.329941
GOTERM_BP_DIRECT	GO:0001666~response to hypoxia	7	2.73438	0.0285811	3339, 7057, 6513, 857, 847, 10631, 7184	253	178	19478	3.02762	1	0.346105	0.331423
GOTERM_BP_DIRECT	GO:0061621~canonical glycolysis	3	1.17188	0.0297841	5230, 2023, 5315	253	21	19478	10.9983	1	0.355799	0.340706
GOTERM_BP_DIRECT	GO:0034375~high-density lipoprotein particle remodeling	3	1.17188	0.0297841	335, 337, 348	253	21	19478	10.9983	1	0.355799	0.340706
GOTERM_BP_DIRECT	GO:0050766~positive regulation of phagocytosis	4	1.5625	0.0342957	335, 5322, 811, 197	253	55	19478	5.59914	1	0.406944	0.389681
GOTERM_BP_DIRECT	GO:0006656~phosphatidylcholine biosynthetic process	3	1.17188	0.0352838	335, 57153, 2171	253	23	19478	10.0419	1	0.413124	0.395599
GOTERM_BP_DIRECT	GO:0046470~phosphatidylcholine metabolic process	3	1.17188	0.0352838	5320, 5322, 337	253	23	19478	10.0419	1	0.413124	0.395599
GOTERM_BP_DIRECT	GO:0032496~response to lipopolysaccharide	6	2.34375	0.0356144	7001, 6278, 4353, 6279, 1991, 1291	253	140	19478	3.29949	1	0.414252	0.396679
GOTERM_BP_DIRECT	GO:0048677~axon extension involved in regeneration	2	0.78125	0.038315	3913, 3915	253	3	19478	51.3254	1	0.42338	0.40542
GOTERM_BP_DIRECT	GO:1904237~positive regulation of substrate-dependent cell migration, cell attachment to substrate	2	0.78125	0.038315	2335, 2192	253	3	19478	51.3254	1	0.42338	0.40542
GOTERM_BP_DIRECT	GO:1904026~regulation of collagen fibril organization	2	0.78125	0.038315	165, 1291	253	3	19478	51.3254	1	0.42338	0.40542
GOTERM_BP_DIRECT	GO:0097278~complement-dependent cytotoxicity	2	0.78125	0.038315	3500, 718	253	3	19478	51.3254	1	0.42338	0.40542
GOTERM_BP_DIRECT	GO:0035606~peptidyl-cysteine S-trans-nitrosylation	2	0.78125	0.038315	2597, 6280	253	3	19478	51.3254	1	0.42338	0.40542
GOTERM_BP_DIRECT	GO:1900221~regulation of amyloid-beta clearance	2	0.78125	0.038315	348, 1191	253	3	19478	51.3254	1	0.42338	0.40542
GOTERM_BP_DIRECT	GO:0072249~metanephric podocyte development	2	0.78125	0.038315	3913, 3915	253	3	19478	51.3254	1	0.42338	0.40542
GOTERM_BP_DIRECT	GO:0061740~protein targeting to lysosome involved in chaperone-mediated autophagy	2	0.78125	0.038315	3312, 1191	253	3	19478	51.3254	1	0.42338	0.40542
GOTERM_BP_DIRECT	GO:0007015~actin filament organization	6	2.34375	0.0404429	226, 8407, 7018, 7171, 2934, 87	253	145	19478	3.18572	1	0.444117	0.425277
GOTERM_BP_DIRECT	GO:0050853~B cell receptor signaling pathway	4	1.5625	0.0409452	3514, 3501, 3500, 3493	253	59	19478	5.21954	1	0.444117	0.425277
GOTERM_BP_DIRECT	GO:0030593~neutrophil chemotaxis	4	1.5625	0.0409452	5197, 6279, 5479, 6280	253	59	19478	5.21954	1	0.444117	0.425277
GOTERM_BP_DIRECT	GO:0000226~microtubule cytoskeleton organization	6	2.34375	0.0424802	6010, 51806, 203068, 2597, 10383, 10376	253	147	19478	3.14237	1	0.457957	0.43853
GOTERM_BP_DIRECT	GO:0050482~arachidonate secretion	3	1.17188	0.0473359	5320, 301, 5322	253	27	19478	8.55424	1	0.507015	0.485507
GOTERM_BP_DIRECT	GO:0072659~protein localization to plasma membrane	6	2.34375	0.0500915	2316, 3728, 6521, 6711, 3911, 7184	253	154	19478	2.99954	1	0.507015	0.485507
GOTERM_BP_DIRECT	GO:0006006~glucose metabolic process	4	1.5625	0.0500987	2597, 347, 2200, 2171	253	64	19478	4.81176	1	0.507015	0.485507
GOTERM_BP_DIRECT	GO:0009749~response to glucose	4	1.5625	0.0500987	7057, 1285, 1293, 1292	253	64	19478	4.81176	1	0.507015	0.485507
GOTERM_BP_DIRECT	GO:0010875~positive regulation of cholesterol efflux	3	1.17188	0.0505524	335, 348, 857	253	28	19478	8.24873	1	0.507015	0.485507
GOTERM_BP_DIRECT	GO:0071635~negative regulation of transforming growth factor beta production	2	0.78125	0.0507589	2335, 2192	253	4	19478	38.4941	1	0.507015	0.485507
GOTERM_BP_DIRECT	GO:1902995~positive regulation of phospholipid efflux	2	0.78125	0.0507589	335, 348	253	4	19478	38.4941	1	0.507015	0.485507
GOTERM_BP_DIRECT	GO:0036022~limb joint morphogenesis	2	0.78125	0.0507589	1281, 1291	253	4	19478	38.4941	1	0.507015	0.485507
GOTERM_BP_DIRECT	GO:0007161~calcium-independent cell-matrix adhesion	2	0.78125	0.0507589	2335, 3688	253	4	19478	38.4941	1	0.507015	0.485507
GOTERM_BP_DIRECT	GO:0061684~chaperone-mediated autophagy	2	0.78125	0.0507589	3312, 3320	253	4	19478	38.4941	1	0.507015	0.485507
GOTERM_BP_DIRECT	GO:0030300~regulation of intestinal cholesterol absorption	2	0.78125	0.0507589	335, 337	253	4	19478	38.4941	1	0.507015	0.485507
GOTERM_BP_DIRECT	GO:0072318~clathrin coat disassembly	2	0.78125	0.0507589	1213, 3312	253	4	19478	38.4941	1	0.507015	0.485507
GOTERM_BP_DIRECT	GO:0021943~formation of radial glial scaffolds	2	0.78125	0.0507589	2316, 3688	253	4	19478	38.4941	1	0.507015	0.485507
GOTERM_BP_DIRECT	GO:0071356~cellular response to tumor necrosis factor	5	1.95312	0.0517443	7057, 6188, 1277, 427, 10631	253	108	19478	3.56427	1	0.513955	0.492152
GOTERM_BP_DIRECT	GO:0042832~defense response to protozoan	3	1.17188	0.0538453	1667, 728358, 383	253	29	19478	7.96429	1	0.524723	0.502463
GOTERM_BP_DIRECT	GO:0090303~positive regulation of wound healing	3	1.17188	0.0538453	301, 7448, 3688	253	29	19478	7.96429	1	0.524723	0.502463
GOTERM_BP_DIRECT	GO:0048662~negative regulation of smooth muscle cell proliferation	3	1.17188	0.0538453	4969, 347, 348	253	29	19478	7.96429	1	0.524723	0.502463
GOTERM_BP_DIRECT	GO:0060041~retina development in camera-type eye	4	1.5625	0.0540156	3913, 3915, 5176, 2782	253	66	19478	4.66595	1	0.524723	0.502463
GOTERM_BP_DIRECT	GO:1902042~negative regulation of extrinsic apoptotic signaling pathway via death domain receptors	3	1.17188	0.0572119	2244, 2266, 2243	253	30	19478	7.69881	1	0.552736	0.529288
GOTERM_BP_DIRECT	GO:0042632~cholesterol homeostasis	5	1.95312	0.0623466	335, 337, 348, 857, 116519	253	115	19478	3.34731	1	0.57311	0.548798
GOTERM_BP_DIRECT	GO:0001738~morphogenesis of a polarized epithelium	2	0.78125	0.0630424	60, 3911	253	5	19478	30.7953	1	0.57311	0.548798
GOTERM_BP_DIRECT	GO:2001027~negative regulation of endothelial cell chemotaxis	2	0.78125	0.0630424	7057, 3273	253	5	19478	30.7953	1	0.57311	0.548798
GOTERM_BP_DIRECT	GO:0051208~sequestering of calcium ion	2	0.78125	0.0630424	811, 7184	253	5	19478	30.7953	1	0.57311	0.548798
GOTERM_BP_DIRECT	GO:1905908~positive regulation of amyloid fibril formation	2	0.78125	0.0630424	348, 1191	253	5	19478	30.7953	1	0.57311	0.548798
GOTERM_BP_DIRECT	GO:2001205~negative regulation of osteoclast development	2	0.78125	0.0630424	4057, 2200	253	5	19478	30.7953	1	0.57311	0.548798
GOTERM_BP_DIRECT	GO:0048525~negative regulation of viral process	2	0.78125	0.0630424	325, 4057	253	5	19478	30.7953	1	0.57311	0.548798
GOTERM_BP_DIRECT	GO:0045321~leukocyte activation	2	0.78125	0.0630424	5052, 7001	253	5	19478	30.7953	1	0.57311	0.548798
GOTERM_BP_DIRECT	GO:0051180~vitamin transport	2	0.78125	0.0630424	335, 2638	253	5	19478	30.7953	1	0.57311	0.548798
GOTERM_BP_DIRECT	GO:0071402~cellular response to lipoprotein particle stimulus	2	0.78125	0.0630424	335, 348	253	5	19478	30.7953	1	0.57311	0.548798
GOTERM_BP_DIRECT	GO:0090205~positive regulation of cholesterol metabolic process	2	0.78125	0.0630424	335, 348	253	5	19478	30.7953	1	0.57311	0.548798
GOTERM_BP_DIRECT	GO:0016477~cell migration	8	3.125	0.0632106	3728, 7057, 3915, 7448, 967, 3688, 124220, 3911	253	271	19478	2.27271	1	0.57311	0.548798
GOTERM_BP_DIRECT	GO:0051085~chaperone cofactor-dependent protein refolding	3	1.17188	0.0641567	3313, 3312, 3309	253	32	19478	7.21764	1	0.575782	0.551357
GOTERM_BP_DIRECT	GO:0034394~protein localization to cell surface	3	1.17188	0.0641567	2316, 10516, 7414	253	32	19478	7.21764	1	0.575782	0.551357
GOTERM_BP_DIRECT	GO:0006909~phagocytosis	4	1.5625	0.0666104	301, 9711, 1991, 3688	253	72	19478	4.27712	1	0.594784	0.569553
GOTERM_BP_DIRECT	GO:0051092~positive regulation of NF-kappaB transcription factor activity	5	1.95312	0.0705671	6188, 4057, 6279, 6280, 1191	253	120	19478	3.20784	1	0.62101	0.594666
GOTERM_BP_DIRECT	GO:0030514~negative regulation of BMP signaling pathway	4	1.5625	0.0710812	25928, 5654, 857, 9241	253	74	19478	4.16152	1	0.62101	0.594666
GOTERM_BP_DIRECT	GO:0030036~actin cytoskeleton organization	7	2.73438	0.0721155	2316, 301, 6711, 5216, 7094, 4627, 87	253	224	19478	2.40588	1	0.62101	0.594666
GOTERM_BP_DIRECT	GO:0031424~keratinization	4	1.5625	0.0733661	23581, 388697, 7051, 7053	253	75	19478	4.10603	1	0.62101	0.594666
GOTERM_BP_DIRECT	GO:0006898~receptor-mediated endocytosis	4	1.5625	0.0733661	3339, 1213, 348, 23166	253	75	19478	4.10603	1	0.62101	0.594666
GOTERM_BP_DIRECT	GO:0031069~hair follicle morphogenesis	3	1.17188	0.0750677	25928, 7053, 1823	253	35	19478	6.59898	1	0.62101	0.594666
GOTERM_BP_DIRECT	GO:0031340~positive regulation of vesicle fusion	2	0.78125	0.0751675	301, 302	253	6	19478	25.6627	1	0.62101	0.594666
GOTERM_BP_DIRECT	GO:0032914~positive regulation of transforming growth factor beta1 production	2	0.78125	0.0751675	7057, 4060	253	6	19478	25.6627	1	0.62101	0.594666
GOTERM_BP_DIRECT	GO:0086073~bundle of His cell-Purkinje myocyte adhesion involved in cell communication	2	0.78125	0.0751675	1832, 3728	253	6	19478	25.6627	1	0.62101	0.594666
GOTERM_BP_DIRECT	GO:0042158~lipoprotein biosynthetic process	2	0.78125	0.0751675	335, 348	253	6	19478	25.6627	1	0.62101	0.594666
GOTERM_BP_DIRECT	GO:0097350~neutrophil clearance	2	0.78125	0.0751675	301, 3146	253	6	19478	25.6627	1	0.62101	0.594666
GOTERM_BP_DIRECT	GO:0007044~cell-substrate junction assembly	2	0.78125	0.0751675	2335, 7094	253	6	19478	25.6627	1	0.62101	0.594666
GOTERM_BP_DIRECT	GO:0020027~hemoglobin metabolic process	2	0.78125	0.0751675	259, 847	253	6	19478	25.6627	1	0.62101	0.594666
GOTERM_BP_DIRECT	GO:0061975~articular cartilage development	2	0.78125	0.0751675	4969, 633	253	6	19478	25.6627	1	0.62101	0.594666
GOTERM_BP_DIRECT	GO:0051702~biological process involved in interaction with symbiont	2	0.78125	0.0751675	3329, 2335	253	6	19478	25.6627	1	0.62101	0.594666
GOTERM_BP_DIRECT	GO:0050819~negative regulation of coagulation	2	0.78125	0.0751675	307, 308	253	6	19478	25.6627	1	0.62101	0.594666
GOTERM_BP_DIRECT	GO:0010811~positive regulation of cell-substrate adhesion	3	1.17188	0.0788273	7448, 1295, 4811	253	36	19478	6.41568	1	0.645216	0.617845
GOTERM_BP_DIRECT	GO:0032570~response to progesterone	3	1.17188	0.0788273	7057, 1828, 857	253	36	19478	6.41568	1	0.645216	0.617845
GOTERM_BP_DIRECT	GO:0042060~wound healing	4	1.5625	0.0804139	1832, 2335, 9241, 1281	253	78	19478	3.94811	1	0.65517	0.627377
GOTERM_BP_DIRECT	GO:2000352~negative regulation of endothelial cell apoptotic process	3	1.17188	0.0826446	2244, 2266, 2243	253	37	19478	6.24228	1	0.661157	0.63311
GOTERM_BP_DIRECT	GO:0032717~negative regulation of interleukin-8 production	3	1.17188	0.0826446	301, 1991, 307	253	37	19478	6.24228	1	0.661157	0.63311
GOTERM_BP_DIRECT	GO:0032743~positive regulation of interleukin-2 production	3	1.17188	0.0826446	6188, 301, 6711	253	37	19478	6.24228	1	0.661157	0.63311
GOTERM_BP_DIRECT	GO:0061436~establishment of skin barrier	3	1.17188	0.0826446	388698, 388697, 1823	253	37	19478	6.24228	1	0.661157	0.63311
GOTERM_BP_DIRECT	GO:0006979~response to oxidative stress	5	1.95312	0.0848101	5052, 7001, 4353, 348, 847	253	128	19478	3.00735	1	0.661189	0.633141
GOTERM_BP_DIRECT	GO:0007017~microtubule-based process	3	1.17188	0.0865175	203068, 10383, 10376	253	38	19478	6.07801	1	0.661189	0.633141
GOTERM_BP_DIRECT	GO:0042267~natural killer cell mediated cytotoxicity	3	1.17188	0.0865175	5052, 203068, 10383	253	38	19478	6.07801	1	0.661189	0.633141
GOTERM_BP_DIRECT	GO:0002438~acute inflammatory response to antigenic stimulus	2	0.78125	0.0871364	2, 1991	253	7	19478	21.9966	1	0.661189	0.633141
GOTERM_BP_DIRECT	GO:0042159~lipoprotein catabolic process	2	0.78125	0.0871364	348, 1509	253	7	19478	21.9966	1	0.661189	0.633141
GOTERM_BP_DIRECT	GO:0051006~positive regulation of lipoprotein lipase activity	2	0.78125	0.0871364	337, 116519	253	7	19478	21.9966	1	0.661189	0.633141
GOTERM_BP_DIRECT	GO:0035425~autocrine signaling	2	0.78125	0.0871364	6279, 6280	253	7	19478	21.9966	1	0.661189	0.633141
GOTERM_BP_DIRECT	GO:0003223~ventricular compact myocardium morphogenesis	2	0.78125	0.0871364	1832, 9241	253	7	19478	21.9966	1	0.661189	0.633141
GOTERM_BP_DIRECT	GO:0014012~peripheral nervous system axon regeneration	2	0.78125	0.0871364	347, 337	253	7	19478	21.9966	1	0.661189	0.633141
GOTERM_BP_DIRECT	GO:0034372~very-low-density lipoprotein particle remodeling	2	0.78125	0.0871364	337, 348	253	7	19478	21.9966	1	0.661189	0.633141
GOTERM_BP_DIRECT	GO:0070836~caveola assembly	2	0.78125	0.0871364	857, 1291	253	7	19478	21.9966	1	0.661189	0.633141
GOTERM_BP_DIRECT	GO:0034384~high-density lipoprotein particle clearance	2	0.78125	0.0871364	335, 348	253	7	19478	21.9966	1	0.661189	0.633141
GOTERM_BP_DIRECT	GO:0033627~cell adhesion mediated by integrin	3	1.17188	0.0904439	2200, 7448, 3688	253	39	19478	5.92216	1	0.683354	0.654366
GOTERM_BP_DIRECT	GO:0002376~immune system process	4	1.5625	0.0927807	9711, 4057, 3146, 3240	253	83	19478	3.71027	1	0.698027	0.668416
GOTERM_BP_DIRECT	GO:0001580~detection of chemical stimulus involved in sensory perception of bitter taste	3	1.17188	0.0944219	346562, 563, 5304	253	40	19478	5.77411	1	0.707364	0.677357
GOTERM_BP_DIRECT	GO:0030324~lung development	4	1.5625	0.0953434	302, 7534, 1281, 3911	253	84	19478	3.6661	1	0.711254	0.681082
GOTERM_BP_DIRECT	GO:0048144~fibroblast proliferation	3	1.17188	0.0984493	5052, 857, 1281	253	41	19478	5.63328	1	0.714062	0.683771
GOTERM_BP_DIRECT	GO:0010466~negative regulation of peptidase activity	2	0.78125	0.098951	1475, 6318	253	8	19478	19.247	1	0.714062	0.683771
GOTERM_BP_DIRECT	GO:0010898~positive regulation of triglyceride catabolic process	2	0.78125	0.098951	337, 116519	253	8	19478	19.247	1	0.714062	0.683771
GOTERM_BP_DIRECT	GO:0009642~response to light intensity	2	0.78125	0.098951	6010, 847	253	8	19478	19.247	1	0.714062	0.683771
GOTERM_BP_DIRECT	GO:0010756~positive regulation of plasminogen activation	2	0.78125	0.098951	302, 2023	253	8	19478	19.247	1	0.714062	0.683771
GOTERM_BP_DIRECT	GO:2000427~positive regulation of apoptotic cell clearance	2	0.78125	0.098951	720, 718	253	8	19478	19.247	1	0.714062	0.683771
GOTERM_BP_DIRECT	GO:0032489~regulation of Cdc42 protein signal transduction	2	0.78125	0.098951	335, 348	253	8	19478	19.247	1	0.714062	0.683771
GOTERM_BP_DIRECT	GO:0070307~lens fiber cell development	2	0.78125	0.098951	81029, 7431	253	8	19478	19.247	1	0.714062	0.683771
