# Supplementary material for: Decellularized Aged Bruch's Membrane Confers Unique Biochemical Cues to Retinal Pigment Epithelium for In Vitro Modeling of Age‐Related Macular Degeneration
Source: Aging Cell. 2026 Apr 24;25(5):e70501. doi: 10.1111/acel.70501 (PMC13108670; doi:10.1111/acel.70501)
Supplement: Supplementary file 3 — Table S3: Gene Ontology Cellular Component (CC) enrichment analysis of the dECM‐BrM proteome. [file ACEL-25-e70501-s003.xlsx]

## Sheet: Hoja1
Cellular Component
Category	Term	Count	%	PValue	Genes	List Total	Pop Hits	Pop Total	Fold Enrichment	Bonferroni	Benjamini	FDR
GOTERM_CC_DIRECT	GO:0070062~extracellular exosome	183	71.4844	1.68e-118	5660, 7045, 5265, 5267, 4057, 3240, 197, 3913, 4969, 3915, 3514, 203068, 1213, 79017, 633, 2266, 5654, 8407, 3911, 8804, 10016, 3912, 12, 345651, 7057, 6520, 10383, 6521, 4069, 7051, 3493, 7171, 2040, 7295, 7053, 4060, 7052, 1191, 2316, 2, 2158, 7448, 6513, 5304, 1509, 1508, 5549, 5320, 4353, 4232, 3021, 4191, 2171, 7184, 3538, 4629, 10516, 448834, 80781, 498, 1356, 3939, 2202, 259, 1991, 811, 53…	255	2242	20795	6.65632	7.12e-116	7.12e-116	6.14e-116
GOTERM_CC_DIRECT	GO:0062023~collagen-containing extracellular matrix	104	40.625	4.72e-113	5660, 7045, 5265, 197, 3913, 4969, 81578, 3915, 633, 2266, 5654, 8406, 3911, 3912, 12, 7057, 4060, 7052, 1191, 2, 2158, 7448, 1509, 1508, 5549, 7184, 1359, 1634, 10516, 80781, 2202, 259, 2200, 1991, 811, 5315, 10631, 5176, 7078, 3273, 1522, 2335, 301, 302, 307, 4237, 1805, 308, 309, 4239, 7869, 54829, 6278, 6277, 6279, 4256, 5345, 3320, 22795, 728358, 2192, 27286, 150356, 89777, 3956, 7373, 2243,…	255	387	20795	21.915	2.01e-110	1e-110	8.64e-111
GOTERM_CC_DIRECT	GO:0005576~extracellular region	165	64.4531	2.56e-93	5660, 7045, 5265, 5267, 4057, 3240, 197, 3913, 4969, 81578, 3915, 3514, 203068, 633, 2266, 5654, 8407, 3911, 8804, 3912, 12, 7057, 51806, 10383, 4069, 3493, 116519, 7295, 4060, 7052, 1191, 2316, 5949, 2, 2158, 7448, 5304, 1509, 1508, 5549, 5320, 4353, 5322, 3021, 9241, 2171, 7184, 3538, 1359, 1634, 10516, 80781, 1356, 2202, 259, 2200, 1991, 811, 5315, 10631, 55908, 5176, 7078, 5730, 3273, 383, 15…	255	2313	20795	5.81737	1.09e-90	3.63e-91	3.13e-91
GOTERM_CC_DIRECT	GO:0005615~extracellular space	153	59.7656	3.51e-93	5660, 7045, 5265, 5267, 4057, 3240, 197, 114902, 4969, 3915, 3514, 633, 2266, 5654, 3911, 8804, 3912, 12, 345651, 7057, 4069, 3493, 2040, 116519, 4060, 1191, 5949, 2, 2158, 7448, 5304, 1509, 1508, 5549, 5320, 4353, 9241, 2171, 3538, 1359, 1634, 10516, 80781, 1356, 2202, 259, 1475, 2200, 1991, 811, 10631, 5052, 5176, 7078, 5730, 383, 1522, 2335, 301, 302, 3146, 117159, 427, 1805, 283298, 4239, 548…	255	1867	20795	6.68291	1.49e-90	3.73e-91	3.21e-91
GOTERM_CC_DIRECT	GO:0072562~blood microparticle	51	19.9219	4.49e-59	5345, 3045, 3043, 3240, 3040, 197, 3514, 3039, 3312, 2266, 5216, 718, 12, 7534, 6521, 2243, 3493, 2040, 1191, 2, 720, 325, 7448, 6513, 60, 2638, 5004, 28912, 28913, 3538, 1356, 213, 335, 731, 259, 2244, 337, 733, 735, 7018, 3698, 72, 3273, 462, 2335, 3501, 3500, 100187828, 348, 5644, 2934	255	148	20795	28.1014	1.91e-56	3.82e-57	3.29e-57
GOTERM_CC_DIRECT	GO:0005788~endoplasmic reticulum lumen	49	19.1406	2.26e-38	5265, 197, 3913, 81578, 3915, 2266, 718, 3912, 3956, 7373, 7057, 2243, 116519, 1300, 720, 2158, 6694, 1286, 1285, 1284, 1282, 1281, 7184, 80781, 1356, 213, 335, 1278, 1277, 2200, 337, 811, 5479, 7018, 3698, 340267, 11098, 1296, 1295, 1293, 1292, 1291, 462, 81029, 1522, 2335, 1288, 348, 3309	255	318	20795	12.5657	9.59e-36	1.6e-36	1.38e-36
GOTERM_CC_DIRECT	GO:0005604~basement membrane	25	9.76562	6.17e-25	7045, 1286, 1285, 1284, 22795, 1282, 2192, 3913, 3339, 3915, 80781, 2200, 3911, 340267, 3912, 7078, 5176, 1296, 1291, 2335, 302, 1288, 7448, 375790, 4811	255	97	20795	21.0178	2.62e-22	3.74e-23	3.22e-23
GOTERM_CC_DIRECT	GO:0042470~melanosome	22	8.59375	3.74e-20	5052, 5176, 6520, 7534, 3320, 2040, 7184, 4629, 1213, 302, 1200, 3312, 348, 6513, 5479, 1509, 967, 1508, 3688, 7306, 309, 3309	255	102	20795	17.589	1.59e-17	1.99e-18	1.71e-18
GOTERM_CC_DIRECT	GO:0005925~focal adhesion	32	12.5	2.37e-15	6278, 7184, 3339, 3315, 1213, 3313, 3312, 811, 5479, 7414, 857, 5216, 6208, 4627, 7431, 6188, 345651, 7534, 7171, 7094, 7052, 2316, 3728, 301, 60, 847, 3688, 308, 309, 3309, 87, 2934	255	433	20795	6.02672	9.91e-13	1.12e-13	9.63e-14
GOTERM_CC_DIRECT	GO:0031093~platelet alpha granule lumen	16	6.25	3.29e-15	12, 7057, 5265, 5345, 5004, 2243, 3273, 197, 1191, 2, 213, 2335, 226, 2244, 2266, 87	255	68	20795	19.188	1.42e-12	1.4e-13	1.21e-13
GOTERM_CC_DIRECT	GO:0031012~extracellular matrix	24	9.375	5.12e-15	7373, 7057, 7045, 7078, 54829, 4256, 1296, 1293, 1292, 4060, 197, 7052, 2192, 4969, 10516, 2006, 2335, 2202, 150356, 633, 2200, 348, 10631, 5549	255	223	20795	8.77658	2.17e-12	1.98e-13	1.7e-13
GOTERM_CC_DIRECT	GO:0005581~collagen trimer	18	7.03125	6.64e-15	7373, 1286, 1285, 1296, 1284, 1295, 1282, 1293, 1281, 1292, 1291, 114902, 81578, 80781, 1300, 1278, 1288, 1277	255	102	20795	14.391	2.83e-12	2.35e-13	2.02e-13
GOTERM_CC_DIRECT	GO:0035578~azurophil granule lumen	17	6.64062	1.76e-14	12, 7276, 6278, 4353, 10383, 4069, 6037, 728358, 2171, 383, 1667, 203068, 302, 1991, 388697, 8804, 718	255	91	20795	15.2344	7.46e-12	5.75e-13	4.95e-13
GOTERM_CC_DIRECT	GO:1904813~ficolin-1-rich granule lumen	17	6.64062	3.3e-12	51806, 5265, 3320, 2495, 3043, 3728, 1522, 226, 3312, 3146, 427, 7414, 5315, 1509, 1508, 847, 2934	255	126	20795	11.0026	1.4e-09	1e-10	8.63e-11
GOTERM_CC_DIRECT	GO:0001533~cornified envelope	13	5.07812	7.08e-12	7051, 1832, 3728, 3315, 301, 388698, 302, 23581, 1475, 388697, 89777, 1828, 1823	255	60	20795	17.669	3.01e-09	2.01e-10	1.73e-10
GOTERM_CC_DIRECT	GO:0071682~endocytic vesicle lumen	9	3.51562	4.93e-11	3039, 335, 348, 811, 3320, 3043, 3240, 3040, 7184	255	20	20795	36.6971	2.09e-08	1.31e-09	1.13e-09
GOTERM_CC_DIRECT	GO:0005579~membrane attack complex	7	2.73438	8.59e-11	730, 731, 732, 733, 735, 727, 729	255	8	20795	71.3554	3.65e-08	2.15e-09	1.85e-09
GOTERM_CC_DIRECT	GO:1903561~extracellular vesicle	17	6.64062	1.07e-10	10383, 2243, 2782, 1293, 1292, 116519, 4969, 5949, 1213, 335, 732, 2244, 337, 348, 7414, 5315, 5549	255	158	20795	8.77426	4.56e-08	2.54e-09	2.18e-09
GOTERM_CC_DIRECT	GO:0009986~cell surface	32	12.5	1.57e-10	4057, 5345, 3320, 27286, 498, 259, 633, 2244, 1991, 337, 2266, 8406, 811, 7018, 718, 4627, 7057, 6520, 2243, 2023, 3273, 7094, 1191, 3329, 301, 302, 3146, 967, 307, 3688, 506, 3309	255	662	20795	3.94195	6.67e-08	3.51e-09	3.02e-09
GOTERM_CC_DIRECT	GO:0034774~secretory granule lumen	15	5.85938	1.94e-10	12, 6279, 3320, 6280, 197, 335, 226, 3312, 3146, 7018, 7414, 5315, 847, 718, 2934	255	118	20795	10.3664	8.25e-08	4.12e-09	3.55e-09
GOTERM_CC_DIRECT	GO:0043202~lysosomal lumen	14	5.46875	2.12e-10	5660, 3320, 4060, 4969, 1634, 3339, 1200, 3312, 633, 427, 1509, 375790, 5549, 2638	255	98	20795	11.6499	9.01e-08	4.29e-09	3.69e-09
GOTERM_CC_DIRECT	GO:0035580~specific granule lumen	11	4.29688	4.48e-09	3728, 1522, 4057, 4069, 1991, 5004, 7414, 1509, 3240, 383, 1669	255	63	20795	14.2387	1.91e-06	8.66e-08	7.46e-08
GOTERM_CC_DIRECT	GO:0005796~Golgi lumen	13	5.07812	9.35e-09	728358, 4060, 4969, 1634, 1667, 3339, 81029, 2158, 633, 7448, 375790, 5549, 1669	255	109	20795	9.72603	3.97e-06	1.73e-07	1.49e-07
GOTERM_CC_DIRECT	GO:0005577~fibrinogen complex	6	2.34375	1.42e-08	7057, 2335, 5345, 2244, 2266, 2243	255	8	20795	61.1618	6.04e-06	2.52e-07	2.17e-07
GOTERM_CC_DIRECT	GO:1904724~tertiary granule lumen	10	3.90625	2.41e-08	388698, 226, 4057, 4069, 5004, 427, 2495, 1509, 3043, 3240	255	56	20795	14.5623	1.03e-05	4.1e-07	3.53e-07
GOTERM_CC_DIRECT	GO:0031838~haptoglobin-hemoglobin complex	6	2.34375	3.11e-07	3039, 100187828, 3045, 3043, 3240, 3040	255	13	20795	37.638	0.000132	5.04e-06	4.34e-06
GOTERM_CC_DIRECT	GO:0005587~collagen type IV trimer	5	1.95312	3.2e-07	1288, 1286, 1285, 1284, 1282	255	6	20795	67.9575	0.000136	5.04e-06	4.34e-06
GOTERM_CC_DIRECT	GO:0042383~sarcolemma	11	4.29688	7.06e-07	301, 302, 633, 6513, 7414, 308, 3688, 309, 1293, 1292, 1291	255	106	20795	8.46263	0.0003	1.07e-05	9.23e-06
GOTERM_CC_DIRECT	GO:0098637~protein complex involved in cell-matrix adhesion	5	1.95312	2.61e-06	3913, 3915, 7448, 4811, 3912	255	9	20795	45.305	0.00110882	3.83e-05	3.29e-05
GOTERM_CC_DIRECT	GO:0031982~vesicle	12	4.6875	5.76e-06	301, 302, 7311, 2597, 7534, 10409, 8407, 7018, 5315, 60, 2040, 4637	255	164	20795	5.967	0.00244679	8.17e-05	7.03e-05
GOTERM_CC_DIRECT	GO:0005886~plasma membrane	101	39.4531	9.57e-06	5660, 7045, 4057, 23166, 114902, 3514, 1213, 2266, 5654, 345651, 6520, 6521, 7051, 3493, 2040, 7052, 2316, 2158, 6513, 6010, 5320, 5322, 2171, 3538, 498, 1356, 2687, 259, 4627, 346562, 3273, 1522, 2335, 301, 302, 3146, 10409, 307, 4359, 309, 7869, 3309, 6277, 6279, 3320, 22795, 1536, 3312, 89777, 718, 10457, 3956, 2243, 57153, 124220, 6280, 7094, 3329, 3728, 5908, 720, 2597, 6711, 1828, 60, 967, …	255	5597	20795	1.47158	0.00405937	0.000131	0.000113
GOTERM_CC_DIRECT	GO:0071735~IgG immunoglobulin complex	5	1.95312	1.43e-05	3538, 3514, 3501, 3500, 3493	255	13	20795	31.365	0.00603915	0.000189	0.000163
GOTERM_CC_DIRECT	GO:0071953~elastic fiber	4	1.5625	1.77e-05	10516, 2006, 4239, 2192	255	5	20795	65.2392	0.00748867	0.000228	0.000196
GOTERM_CC_DIRECT	GO:0005833~hemoglobin complex	5	1.95312	2.67e-05	3039, 100187828, 3045, 3043, 3040	255	15	20795	27.183	0.0112796	0.000334	0.000287
GOTERM_CC_DIRECT	GO:0032991~protein-containing complex	23	8.98438	4.4e-05	346562, 4057, 3320, 3021, 1292, 1291, 7053, 1191, 7184, 114902, 3329, 203068, 213, 1213, 5479, 7414, 81494, 857, 60, 847, 3309, 718, 4627	255	691	20795	2.71437	0.0185347	0.000535	0.00046
GOTERM_CC_DIRECT	GO:0005856~cytoskeleton	20	7.8125	0.000137	7431, 345651, 10383, 6279, 7171, 6280, 7094, 2040, 1191, 1832, 3728, 3315, 203068, 2597, 10409, 7414, 5216, 60, 72, 2934	255	594	20795	2.74576	0.0567656	0.00162324	0.00139789
GOTERM_CC_DIRECT	GO:0048471~perinuclear region of cytoplasm	23	8.98438	0.000143	5176, 5320, 6277, 5730, 3320, 2040, 1191, 7052, 7184, 2316, 2597, 347, 388697, 811, 5479, 7018, 307, 857, 1508, 3688, 309, 10016, 3912	255	750	20795	2.50084	0.0587754	0.001637	0.00140975
GOTERM_CC_DIRECT	GO:0030141~secretory granule	8	3.125	0.000155	3329, 1359, 7057, 5320, 4353, 4057, 1277, 1991	255	94	20795	6.94034	0.0636926	0.00173175	0.00149134
GOTERM_CC_DIRECT	GO:0043260~laminin-11 complex	3	1.17188	0.000442	3913, 3915, 3911	255	3	20795	81.549	0.171379	0.00469877	0.00404647
GOTERM_CC_DIRECT	GO:0043259~laminin-10 complex	3	1.17188	0.000442	3915, 3911, 3912	255	3	20795	81.549	0.171379	0.00469877	0.00404647
GOTERM_CC_DIRECT	GO:0042627~chylomicron	4	1.5625	0.000593	335, 337, 348, 116519	255	14	20795	23.2997	0.222951	0.00615067	0.00529681
GOTERM_CC_DIRECT	GO:0005903~brush border	6	2.34375	0.000764	2316, 7414, 60, 4637, 4627, 87	255	59	20795	8.29312	0.277447	0.0077343	0.00666059
GOTERM_CC_DIRECT	GO:1904090~peptidase inhibitor complex	3	1.17188	0.000877	1475, 7448, 1508	255	4	20795	61.1618	0.311356	0.00867134	0.00746755
GOTERM_CC_DIRECT	GO:0005783~endoplasmic reticulum	29	11.3281	0.000928	6278, 5320, 5265, 4232, 1285, 7184, 4969, 213, 259, 2244, 8406, 811, 5479, 857, 10016, 7057, 6188, 7311, 2243, 2040, 7052, 1191, 1522, 347, 3146, 348, 7448, 7869, 3309	255	1213	20795	1.94965	0.326168	0.00896797	0.007723
GOTERM_CC_DIRECT	GO:0031091~platelet alpha granule	4	1.5625	0.00107884	7057, 2244, 2266, 2243	255	17	20795	19.188	0.36793	0.0101891	0.00877458
GOTERM_CC_DIRECT	GO:0012506~vesicle membrane	5	1.95312	0.00115776	301, 302, 307, 308, 309	255	38	20795	10.7301	0.388802	0.0106967	0.00921176
GOTERM_CC_DIRECT	GO:0045121~membrane raft	10	3.90625	0.00119084	5230, 498, 203068, 302, 1200, 7414, 1509, 857, 3688, 2040	255	211	20795	3.86488	0.397344	0.0107682	0.00927334
GOTERM_CC_DIRECT	GO:0034361~very-low-density lipoprotein particle	4	1.5625	0.00233563	335, 337, 348, 116519	255	22	20795	14.8271	0.629834	0.020258	0.0174457
GOTERM_CC_DIRECT	GO:0030863~cortical cytoskeleton	4	1.5625	0.00233563	2316, 6521, 60, 7171	255	22	20795	14.8271	0.629834	0.020258	0.0174457
GOTERM_CC_DIRECT	GO:0097433~dense body	3	1.17188	0.00299706	345651, 7018, 60	255	7	20795	34.9496	0.720754	0.025475	0.0219385
GOTERM_CC_DIRECT	GO:0031594~neuromuscular junction	6	2.34375	0.00349917	3913, 3915, 3688, 10631, 3911, 4627	255	83	20795	5.89511	0.774572	0.0291598	0.0251117
GOTERM_CC_DIRECT	GO:0034364~high-density lipoprotein particle	4	1.5625	0.00380405	335, 337, 348, 116519	255	26	20795	12.546	0.802063	0.0310908	0.0267747
GOTERM_CC_DIRECT	GO:0043083~synaptic cleft	4	1.5625	0.00470789	3913, 3915, 348, 3911	255	28	20795	11.6499	0.865418	0.037752	0.0325111
GOTERM_CC_DIRECT	GO:0097524~sperm plasma membrane	3	1.17188	0.00505557	3329, 3320, 7184	255	9	20795	27.183	0.883989	0.0390658	0.0336426
GOTERM_CC_DIRECT	GO:0005916~fascia adherens	3	1.17188	0.00505557	1832, 7414, 87	255	9	20795	27.183	0.883989	0.0390658	0.0336426
GOTERM_CC_DIRECT	GO:0030057~desmosome	4	1.5625	0.00520426	1832, 3728, 1828, 1823	255	29	20795	11.2481	0.891129	0.0394966	0.0340136
GOTERM_CC_DIRECT	GO:0005764~lysosome	11	4.29688	0.005956	1522, 5660, 1213, 9711, 4353, 1200, 427, 1509, 64129, 1508, 1291	255	318	20795	2.82088	0.921044	0.0444088	0.0382438
GOTERM_CC_DIRECT	GO:0042571~immunoglobulin complex, circulating	3	1.17188	0.00626876	3501, 3500, 3493	255	10	20795	24.4647	0.930928	0.0459349	0.0395581
GOTERM_CC_DIRECT	GO:0034663~endoplasmic reticulum chaperone complex	3	1.17188	0.00760041	5479, 3309, 7184	255	11	20795	22.2406	0.960934	0.054415	0.0468609
GOTERM_CC_DIRECT	GO:0005884~actin filament	6	2.34375	0.00768211	2316, 345651, 301, 60, 7171, 87	255	100	20795	4.89294	0.962278	0.054415	0.0468609
GOTERM_CC_DIRECT	GO:0005912~adherens junction	8	3.125	0.00849564	1832, 3728, 301, 302, 7414, 60, 7094, 4627	255	188	20795	3.47017	0.97338	0.059191	0.0509739
GOTERM_CC_DIRECT	GO:0005911~cell-cell junction	8	3.125	0.00947589	6010, 2316, 3728, 5908, 7414, 1828, 60, 87	255	192	20795	3.39788	0.982516	0.0649557	0.0559383
GOTERM_CC_DIRECT	GO:0001527~microfibril	3	1.17188	0.0106069	2200, 4237, 4239	255	13	20795	18.819	0.989241	0.0708249	0.0609928
GOTERM_CC_DIRECT	GO:0005765~lysosomal membrane	12	4.6875	0.0106654	5660, 6520, 1356, 302, 7311, 3312, 2782, 57153, 1509, 967, 309, 1291	255	401	20795	2.44037	0.989508	0.0708249	0.0609928
GOTERM_CC_DIRECT	GO:0031089~platelet dense granule lumen	3	1.17188	0.0122758	6694, 7078, 5267	255	14	20795	17.4748	0.99475	0.0802651	0.0691224
GOTERM_CC_DIRECT	GO:0002102~podosome	4	1.5625	0.0145599	2316, 7414, 7171, 2934	255	42	20795	7.76657	0.998037	0.0937572	0.0807415
GOTERM_CC_DIRECT	GO:0034362~low-density lipoprotein particle	3	1.17188	0.0159306	335, 337, 348	255	16	20795	15.2904	0.998914	0.101052	0.0870239
GOTERM_CC_DIRECT	GO:0014704~intercalated disc	4	1.5625	0.0207996	1832, 3728, 6513, 3688	255	48	20795	6.79575	0.999868	0.129997	0.111951
GOTERM_CC_DIRECT	GO:0005589~collagen type VI trimer	2	0.78125	0.0242803	1293, 1291	255	2	20795	81.549	0.999971	0.144207	0.124188
GOTERM_CC_DIRECT	GO:1990660~calprotectin complex	2	0.78125	0.0242803	6279, 6280	255	2	20795	81.549	0.999971	0.144207	0.124188
GOTERM_CC_DIRECT	GO:0005584~collagen type I trimer	2	0.78125	0.0242803	1278, 1277	255	2	20795	81.549	0.999971	0.144207	0.124188
GOTERM_CC_DIRECT	GO:0042589~zymogen granule membrane	3	1.17188	0.0244304	307, 308, 309	255	20	20795	12.2324	0.999973	0.144207	0.124188
GOTERM_CC_DIRECT	GO:0030018~Z disc	6	2.34375	0.0266174	2316, 3728, 3315, 6521, 6513, 87	255	137	20795	3.57149	0.99999	0.154964	0.133452
GOTERM_CC_DIRECT	GO:0015629~actin cytoskeleton	9	3.51562	0.0270569	2316, 345651, 226, 8407, 60, 72, 4627, 2934, 87	255	291	20795	2.52213	0.999991	0.155394	0.133822
GOTERM_CC_DIRECT	GO:0032982~myosin filament	3	1.17188	0.029233	4629, 72, 4627	255	22	20795	11.1203	0.999997	0.165653	0.142657
GOTERM_CC_DIRECT	GO:0045202~synapse	13	5.07812	0.0298657	6520, 2782, 2171, 1191, 27286, 720, 2244, 337, 1917, 375790, 60, 4359, 3688	255	529	20795	2.00404	0.999997	0.167012	0.143827
GOTERM_CC_DIRECT	GO:0016324~apical plasma membrane	11	4.29688	0.0312733	346562, 6520, 301, 2335, 6513, 3320, 7018, 1828, 857, 1508, 114902	255	414	20795	2.16676	0.999999	0.172613	0.14865
GOTERM_CC_DIRECT	GO:0001726~ruffle	5	1.95312	0.0332376	6277, 3688, 7094, 4627, 87	255	99	20795	4.11864	0.999999	0.181102	0.155961
GOTERM_CC_DIRECT	GO:0030864~cortical actin cytoskeleton	4	1.5625	0.033973	6513, 6711, 2934, 87	255	58	20795	5.62407	1	0.182766	0.157394
GOTERM_CC_DIRECT	GO:0005737~cytoplasm	88	34.375	0.0348569	7001, 6278, 6277, 4057, 6279, 3320, 27286, 203068, 3315, 3313, 3312, 83594, 89777, 10376, 5216, 10016, 3956, 345651, 51806, 10383, 7534, 653499, 64129, 124220, 7171, 6280, 7094, 7053, 7295, 1191, 3329, 165, 2316, 3728, 5908, 388698, 2597, 388697, 6711, 1828, 60, 847, 3688, 3963, 2638, 3181, 2495, 4191, 2171, 4629, 1832, 448834, 213, 3939, 23581, 1475, 1277, 1991, 811, 5479, 7414, 1917, 5315, 72, …	255	6004	20795	1.19526	1	0.185177	0.15947
GOTERM_CC_DIRECT	GO:0035577~azurophil granule membrane	4	1.5625	0.0354797	5660, 5908, 967, 2040	255	59	20795	5.52875	1	0.186159	0.160316
GOTERM_CC_DIRECT	GO:0005606~laminin-1 complex	2	0.78125	0.0361994	3915, 3912	255	3	20795	54.366	1	0.187562	0.161524
GOTERM_CC_DIRECT	GO:0005790~smooth endoplasmic reticulum	3	1.17188	0.0370711	811, 5479, 7184	255	25	20795	9.78588	1	0.187562	0.161524
GOTERM_CC_DIRECT	GO:0016460~myosin II complex	3	1.17188	0.0370711	4629, 4637, 4627	255	25	20795	9.78588	1	0.187562	0.161524
GOTERM_CC_DIRECT	GO:0101003~ficolin-1-rich granule membrane	4	1.5625	0.038595	1832, 89777, 1828, 1823	255	61	20795	5.34748	1	0.192975	0.166186
GOTERM_CC_DIRECT	GO:0005769~early endosome	9	3.51562	0.040246	3329, 9711, 302, 335, 4057, 337, 348, 7018, 116519	255	315	20795	2.32997	1	0.19889	0.171279
GOTERM_CC_DIRECT	GO:0031430~M band	3	1.17188	0.0456133	226, 6711, 2023	255	28	20795	8.73739	1	0.222824	0.19189
GOTERM_CC_DIRECT	GO:0071748~monomeric IgA immunoglobulin complex	2	0.78125	0.0479734	3493, 28912	255	4	20795	40.7745	1	0.224052	0.192948
GOTERM_CC_DIRECT	GO:0005608~laminin-3 complex	2	0.78125	0.0479734	3913, 3915	255	4	20795	40.7745	1	0.224052	0.192948
GOTERM_CC_DIRECT	GO:0036457~keratohyalin granule	2	0.78125	0.0479734	388698, 388697	255	4	20795	40.7745	1	0.224052	0.192948
GOTERM_CC_DIRECT	GO:0031523~Myb complex	2	0.78125	0.0479734	2316, 1213	255	4	20795	40.7745	1	0.224052	0.192948
GOTERM_CC_DIRECT	GO:0016323~basolateral plasma membrane	8	3.125	0.0485415	1832, 6520, 301, 302, 6521, 6513, 3320, 857	255	270	20795	2.41627	1	0.22424	0.193111
GOTERM_CC_DIRECT	GO:0009898~cytoplasmic side of plasma membrane	5	1.95312	0.0512799	3728, 6277, 6521, 1828, 4627	255	114	20795	3.57671	1	0.234344	0.201811
GOTERM_CC_DIRECT	GO:0030669~clathrin-coated endocytic vesicle membrane	4	1.5625	0.0561594	1213, 348, 7018, 7306	255	71	20795	4.59431	1	0.253912	0.218663
GOTERM_CC_DIRECT	GO:0098978~glutamatergic synapse	13	5.07812	0.0580705	345651, 7534, 2171, 2316, 27286, 5908, 348, 811, 6711, 5216, 60, 3911, 87	255	588	20795	1.80295	1	0.258487	0.222603
GOTERM_CC_DIRECT	GO:0097013~phagocytic vesicle lumen	2	0.78125	0.0596041	4353, 4057	255	5	20795	32.6196	1	0.258487	0.222603
GOTERM_CC_DIRECT	GO:0097487~multivesicular body, internal vesicle	2	0.78125	0.0596041	348, 967	255	5	20795	32.6196	1	0.258487	0.222603
GOTERM_CC_DIRECT	GO:0071751~secretory IgA immunoglobulin complex	2	0.78125	0.0596041	3493, 28912	255	5	20795	32.6196	1	0.258487	0.222603
GOTERM_CC_DIRECT	GO:0045335~phagocytic vesicle	4	1.5625	0.0620526	1536, 7431, 1991, 2934	255	74	20795	4.40806	1	0.266266	0.229302
GOTERM_CC_DIRECT	GO:0005938~cell cortex	6	2.34375	0.0626509	1522, 2244, 2023, 5216, 857, 4627	255	174	20795	2.81204	1	0.266266	0.229302
GOTERM_CC_DIRECT	GO:0030666~endocytic vesicle membrane	4	1.5625	0.0661349	81029, 7311, 23166, 857	255	76	20795	4.29205	1	0.2763	0.237943
GOTERM_CC_DIRECT	GO:0005829~cytosol	82	32.0312	0.0663119	7001, 6278, 6277, 6279, 10929, 3045, 3320, 3043, 3040, 81578, 203068, 3315, 1213, 3039, 79017, 3312, 5654, 8407, 5216, 10016, 3956, 5230, 9711, 10383, 7534, 7051, 7171, 6280, 7094, 2040, 7295, 7052, 1191, 3329, 2316, 3728, 5908, 2597, 6711, 6513, 1828, 60, 1509, 847, 6318, 2638, 2495, 2171, 7184, 4629, 3939, 23581, 335, 259, 1475, 1991, 337, 811, 5479, 7414, 5315, 72, 6888, 6726, 6208, 4627, 5052…	255	5713	20795	1.17049	1	0.2763	0.237943
GOTERM_CC_DIRECT	GO:0009897~external side of plasma membrane	10	3.90625	0.067672	7057, 563, 150356, 2244, 2266, 2243, 811, 308, 1508, 3688	255	413	20795	1.97455	1	0.277673	0.239125
GOTERM_CC_DIRECT	GO:0008180~COP9 signalosome	3	1.17188	0.0679481	10409, 3309, 4627	255	35	20795	6.98992	1	0.277673	0.239125
GOTERM_CC_DIRECT	GO:0060473~cortical granule	2	0.78125	0.0710933	811, 4627	255	6	20795	27.183	1	0.287759	0.247811
GOTERM_CC_DIRECT	GO:0016363~nuclear matrix	5	1.95312	0.0770259	3181, 7431, 302, 10409, 60	255	131	20795	3.11256	1	0.30883	0.265957
GOTERM_CC_DIRECT	GO:0071745~IgA immunoglobulin complex	2	0.78125	0.0824427	3514, 3493	255	7	20795	23.2997	1	0.324427	0.279389
GOTERM_CC_DIRECT	GO:0001740~Barr body	2	0.78125	0.0824427	9555, 3021	255	7	20795	23.2997	1	0.324427	0.279389
GOTERM_CC_DIRECT	GO:0030134~COPII-coated ER to Golgi transport vesicle	3	1.17188	0.0856576	1522, 5265, 10016	255	40	20795	6.11618	1	0.333986	0.287621
GOTERM_CC_DIRECT	GO:0034366~spherical high-density lipoprotein particle	2	0.78125	0.093654	335, 1191	255	8	20795	20.3873	1	0.361845	0.311612
GOTERM_CC_DIRECT	GO:0055037~recycling endosome	5	1.95312	0.0946799	1200, 4057, 5322, 7018, 3688	255	141	20795	2.89181	1	0.362513	0.312188
