# Supplementary material for: Decellularized Aged Bruch's Membrane Confers Unique Biochemical Cues to Retinal Pigment Epithelium for In Vitro Modeling of Age‐Related Macular Degeneration
Source: Aging Cell. 2026 Apr 24;25(5):e70501. doi: 10.1111/acel.70501 (PMC13108670; doi:10.1111/acel.70501)
Supplement: Supplementary file 4 — Table S4: Gene Ontology Molecular Function (MF) enrichement analysis of the dECM‐BrM proteome. [file ACEL-25-e70501-s004.xlsx]

## Sheet: Hoja1
Molecular Function
Category	Term	Count	%	PValue	Genes	List Total	Pop Hits	Pop Total	Fold Enrichment	Bonferroni	Benjamini	FDR
GOTERM_MF_DIRECT	GO:0005201~extracellular matrix structural constituent	40	15.625	4.8e-44	7045, 4256, 1286, 1285, 1284, 22795, 1282, 1281, 2192, 3913, 27286, 3915, 2006, 2202, 1278, 633, 1277, 2244, 2200, 2266, 8406, 10631, 3911, 3912, 7373, 7057, 2243, 1296, 64129, 4060, 165, 2335, 1288, 7448, 4237, 375790, 1805, 4811, 4239, 5549	252	121	19253	25.2565	2.37e-41	2.37e-41	2.1e-41
GOTERM_MF_DIRECT	GO:0030020~extracellular matrix structural constituent conferring tensile strength	18	7.03125	4.11e-21	7373, 1286, 1285, 1296, 1284, 1295, 1282, 1293, 1281, 1292, 1291, 81578, 80781, 1300, 1278, 1288, 1277, 340267	252	45	19253	30.5603	2.04e-18	1.02e-18	8.98e-19
GOTERM_MF_DIRECT	GO:0005509~calcium ion binding	43	16.7969	6.41e-16	54829, 6278, 5320, 6277, 5322, 6279, 4256, 23166, 22795, 7184, 2192, 3339, 276, 10516, 2202, 2200, 811, 10016, 7057, 51806, 7171, 6280, 7053, 7052, 388698, 301, 2158, 302, 325, 388697, 1828, 375790, 307, 55118, 3688, 308, 4811, 309, 4637, 3309, 87, 1823, 2934	252	739	19253	4.44551	3.3e-13	1.06e-13	9.33e-14
GOTERM_MF_DIRECT	GO:0005178~integrin binding	20	7.8125	3.1e-13	7057, 7045, 1285, 1281, 7094, 2192, 3913, 3339, 3915, 10516, 2335, 3146, 2200, 811, 7448, 3688, 3911, 10457, 4627, 87	252	160	19253	9.5501	1.54e-10	3.84e-11	3.39e-11
GOTERM_MF_DIRECT	GO:0002020~protease binding	16	6.25	1.79e-11	7057, 5660, 5265, 5345, 1281, 462, 2, 498, 2335, 302, 1278, 1475, 1277, 1991, 3688, 6318	252	112	19253	10.9144	8.87e-09	1.77e-09	1.57e-09
GOTERM_MF_DIRECT	GO:0005518~collagen binding	13	5.07812	1.01e-10	7373, 7045, 22795, 1292, 1291, 4060, 165, 2335, 150356, 7448, 5479, 1508, 4811	252	70	19253	14.1887	5e-08	8.33e-09	7.35e-09
GOTERM_MF_DIRECT	GO:0016209~antioxidant activity	9	3.51562	1.31e-10	5052, 7001, 213, 259, 337, 348, 847, 3240, 6280	252	21	19253	32.7432	6.49e-08	9.28e-09	8.19e-09
GOTERM_MF_DIRECT	GO:0004867~serine-type endopeptidase inhibitor activity	15	5.85938	1.72e-10	12, 5176, 5265, 5267, 5345, 3273, 1293, 462, 2, 302, 259, 89777, 3698, 6318, 340267	252	110	19253	10.4183	8.53e-08	1.07e-08	9.41e-09
GOTERM_MF_DIRECT	GO:0030021~extracellular matrix structural constituent conferring compression resistance	8	3.125	6.09e-10	4969, 1634, 3339, 54829, 150356, 633, 5549, 4060	252	16	19253	38.2004	3.02e-07	3.35e-08	2.96e-08
GOTERM_MF_DIRECT	GO:0005198~structural molecule activity	17	6.64062	9.29e-09	2243, 1285, 7053, 3913, 1832, 3915, 3728, 203068, 1213, 388698, 2244, 2266, 348, 7414, 10376, 4359, 3912	252	201	19253	6.46176	4.6e-06	4.6e-07	4.06e-07
GOTERM_MF_DIRECT	GO:0008201~heparin binding	16	6.25	1.37e-08	5197, 7057, 4353, 4057, 3273, 116519, 462, 2335, 1991, 2200, 348, 7448, 10631, 5549, 340267, 10457	252	179	19253	6.82912	6.77e-06	6.15e-07	5.43e-07
GOTERM_MF_DIRECT	GO:0004866~endopeptidase inhibitor activity	9	3.51562	8.82e-08	7057, 2, 6694, 720, 5345, 3698, 727, 718, 197	252	44	19253	15.6274	4.37e-05	3.64e-06	3.21e-06
GOTERM_MF_DIRECT	GO:0042802~identical protein binding	49	19.1406	8.76e-07	7045, 5660, 5265, 3320, 2192, 114902, 27286, 3315, 2266, 5654, 81494, 10016, 7534, 4069, 7051, 7171, 2040, 2, 2597, 325, 7448, 6513, 5304, 60, 847, 3181, 2495, 4191, 2171, 80781, 213, 3939, 335, 1278, 1277, 2200, 337, 857, 4627, 5052, 7431, 7276, 462, 2335, 302, 226, 348, 307, 309	252	1777	19253	2.10672	0.000434	3.34e-05	2.95e-05
GOTERM_MF_DIRECT	GO:0051082~unfolded protein binding	12	4.6875	1.02e-06	3329, 3315, 3313, 3312, 325, 10383, 811, 5479, 3320, 3309, 7184, 1191	252	129	19253	7.10705	0.000505	3.52e-05	3.11e-05
GOTERM_MF_DIRECT	GO:0045296~cadherin binding	18	7.03125	1.07e-06	5052, 6520, 7534, 2023, 7094, 2316, 3728, 3939, 226, 3312, 6711, 7414, 8407, 5216, 5315, 3688, 3309, 4627	252	319	19253	4.31102	0.000528	3.52e-05	3.11e-05
GOTERM_MF_DIRECT	GO:0048306~calcium-dependent protein binding	10	3.90625	1.21e-06	2, 6278, 301, 6277, 302, 6279, 307, 309, 6280, 10016	252	82	19253	9.31717	0.000597	3.73e-05	3.29e-05
GOTERM_MF_DIRECT	GO:0042803~protein homodimerization activity	28	10.9375	2.07e-06	5660, 6277, 5345, 3320, 9241, 10516, 3315, 335, 79017, 259, 337, 5315, 4627, 10016, 7057, 6520, 6521, 2023, 7171, 2040, 7295, 2316, 3728, 348, 7306, 847, 1669, 87	252	753	19253	2.84093	0.00102312	6.02e-05	5.32e-05
GOTERM_MF_DIRECT	GO:0004601~peroxidase activity	7	2.73438	6.49e-06	5052, 7001, 3039, 4353, 3045, 3043, 3040	252	36	19253	14.8557	0.00320741	0.000178	0.000158
GOTERM_MF_DIRECT	GO:0043177~organic acid binding	5	1.95312	8.66e-06	3039, 100187828, 3045, 3043, 3040	252	11	19253	34.7276	0.00427824	0.000214	0.000189
GOTERM_MF_DIRECT	GO:0048407~platelet-derived growth factor binding	5	1.95312	8.66e-06	1278, 1277, 1282, 1281, 1291	252	11	19253	34.7276	0.00427824	0.000214	0.000189
GOTERM_MF_DIRECT	GO:0001786~phosphatidylserine binding	8	3.125	1.13e-05	7057, 301, 302, 3146, 307, 308, 309, 7094	252	59	19253	10.3594	0.00556368	0.000266	0.000235
GOTERM_MF_DIRECT	GO:0043236~laminin binding	6	2.34375	1.26e-05	7057, 375790, 64129, 3688, 4811, 3956	252	24	19253	19.1002	0.00619787	0.000283	0.000249
GOTERM_MF_DIRECT	GO:0048018~receptor ligand activity	10	3.90625	1.61e-05	2335, 335, 3312, 3146, 348, 3911, 10457, 718, 3956, 1191	252	112	19253	6.8215	0.00794385	0.000347	0.000306
GOTERM_MF_DIRECT	GO:0050750~low-density lipoprotein particle receptor binding	6	2.34375	1.9e-05	3339, 1213, 348, 116519, 7184, 1191	252	26	19253	17.631	0.00937481	0.000392	0.000346
GOTERM_MF_DIRECT	GO:0060228~phosphatidylcholine-sterol O-acyltransferase activator activity	4	1.5625	4.25e-05	335, 337, 348, 116519	252	6	19253	50.9339	0.0208364	0.000842	0.000744
GOTERM_MF_DIRECT	GO:0005543~phospholipid binding	10	3.90625	5.27e-05	5660, 5320, 301, 335, 5322, 337, 348, 6711, 308, 116519	252	130	19253	5.87698	0.0257497	0.00100332	0.000886
GOTERM_MF_DIRECT	GO:0005344~oxygen carrier activity	5	1.95312	5.87e-05	3039, 100187828, 3045, 3043, 3040	252	17	19253	22.4708	0.028654	0.00107673	0.000951
GOTERM_MF_DIRECT	GO:0005200~structural constituent of cytoskeleton	9	3.51562	0.000118	1832, 7431, 203068, 10383, 6711, 10376, 375790, 60, 7094	252	113	19253	6.08502	0.0565357	0.00207833	0.00183481
GOTERM_MF_DIRECT	GO:0019825~oxygen binding	6	2.34375	0.000128	213, 3039, 100187828, 3045, 3043, 3040	252	38	19253	12.0633	0.0613092	0.00218156	0.00192594
GOTERM_MF_DIRECT	GO:0020037~heme binding	10	3.90625	0.000213	1536, 3039, 4353, 259, 100187828, 3045, 3043, 847, 3273, 3040	252	156	19253	4.89749	0.100064	0.00347249	0.00306561
GOTERM_MF_DIRECT	GO:0050839~cell adhesion molecule binding	7	2.73438	0.000218	3728, 7045, 2244, 2266, 2243, 3688, 10631	252	66	19253	8.10311	0.102511	0.00347249	0.00306561
GOTERM_MF_DIRECT	GO:0003723~RNA binding	37	14.4531	0.000225	3181, 10929, 3320, 4191, 7184, 1634, 1832, 498, 3315, 1213, 3313, 3312, 811, 5479, 5315, 5216, 2806, 6726, 6208, 4627, 3956, 5052, 7373, 7431, 6188, 6520, 7534, 2023, 7295, 3329, 2316, 302, 226, 3146, 2079, 117159, 6711	252	1485	19253	1.90359	0.10531	0.00347249	0.00306561
GOTERM_MF_DIRECT	GO:0140662~ATP-dependent protein folding chaperone	6	2.34375	0.000232	3329, 3313, 3312, 3320, 3309, 7184	252	43	19253	10.6606	0.108701	0.00347249	0.00306561
GOTERM_MF_DIRECT	GO:0030023~extracellular matrix constituent conferring elasticity	4	1.5625	0.000246	10516, 3915, 2006, 2200	252	10	19253	30.5603	0.114455	0.00347249	0.00306561
GOTERM_MF_DIRECT	GO:0031720~haptoglobin binding	4	1.5625	0.000246	3039, 3045, 3043, 3040	252	10	19253	30.5603	0.114455	0.00347249	0.00306561
GOTERM_MF_DIRECT	GO:0050786~RAGE receptor binding	4	1.5625	0.000334	6278, 6279, 3146, 6280	252	11	19253	27.7821	0.152559	0.00459739	0.0040587
GOTERM_MF_DIRECT	GO:0003725~double-stranded RNA binding	7	2.73438	0.000408	3329, 7431, 6520, 1213, 10383, 10376, 87	252	74	19253	7.2271	0.183096	0.00546464	0.00482434
GOTERM_MF_DIRECT	GO:0005515~protein binding	203	79.2969	0.000421	5265, 5267, 4057, 23166, 4969, 1213, 83594, 8406, 8407, 12, 4060, 2316, 5949, 2, 7448, 6010, 4629, 10516, 448834, 80781, 498, 2202, 259, 1475, 2200, 811, 1917, 10631, 4627, 5052, 55908, 5176, 5730, 383, 2335, 10409, 1805, 55118, 4637, 3309, 7001, 6278, 6277, 6279, 3320, 728358, 27286, 3315, 3313, 3312, 718, 5197, 9555, 2243, 124220, 6280, 3329, 720, 2597, 6711, 60, 1828, 967, 3688, 727, 729, 1823…	252	13690	19253	1.1329	0.188088	0.00548211	0.00483976
GOTERM_MF_DIRECT	GO:0019899~enzyme binding	15	5.85938	0.000435	6188, 9555, 116519, 3329, 2, 335, 3313, 3312, 348, 7018, 89777, 857, 847, 6318, 3309	252	375	19253	3.05603	0.193934	0.00552672	0.00487915
GOTERM_MF_DIRECT	GO:0051087~protein-folding chaperone binding	8	3.125	0.000479	3329, 213, 1356, 3312, 2244, 811, 3309, 1191	252	106	19253	5.7661	0.211298	0.00593275	0.0052376
GOTERM_MF_DIRECT	GO:0005102~signaling receptor binding	15	5.85938	0.000547	2243, 3273, 1191, 27286, 2, 81029, 301, 2335, 335, 2244, 2266, 348, 857, 727, 718	252	384	19253	2.98441	0.237233	0.00660314	0.00582943
GOTERM_MF_DIRECT	GO:0050840~extracellular matrix binding	5	1.95312	0.000673	1634, 7045, 2006, 633, 7448	252	31	19253	12.3227	0.283326	0.00788267	0.00695905
GOTERM_MF_DIRECT	GO:0044877~protein-containing complex binding	14	5.46875	0.000685	6188, 2782, 1191, 2192, 203068, 5908, 731, 732, 2200, 348, 733, 6711, 857, 3688	252	348	19253	3.0736	0.287568	0.00788267	0.00695905
GOTERM_MF_DIRECT	GO:0043394~proteoglycan binding	4	1.5625	0.000717	7057, 2335, 1508, 4811	252	14	19253	21.8288	0.2987	0.00806118	0.00711664
GOTERM_MF_DIRECT	GO:0044183~protein folding chaperone	6	2.34375	0.00110195	3315, 3313, 3312, 811, 3309, 7184	252	60	19253	7.64008	0.420603	0.0121215	0.0107012
GOTERM_MF_DIRECT	GO:0051020~GTPase binding	5	1.95312	0.00132836	2316, 6711, 2023, 2782, 3320	252	37	19253	10.3244	0.482101	0.0142943	0.0126194
GOTERM_MF_DIRECT	GO:0030492~hemoglobin binding	3	1.17188	0.00164956	6521, 3043, 3240	252	5	19253	45.8405	0.558336	0.017373	0.0153374
GOTERM_MF_DIRECT	GO:0008289~lipid binding	10	3.90625	0.00204116	213, 301, 335, 347, 337, 117159, 348, 309, 116519, 2171	252	214	19253	3.57013	0.636293	0.0210495	0.0185831
GOTERM_MF_DIRECT	GO:0042288~MHC class I protein binding	4	1.5625	0.00211817	498, 203068, 10383, 506	252	20	19253	15.2802	0.649925	0.0213979	0.0188907
GOTERM_MF_DIRECT	GO:0031625~ubiquitin protein ligase binding	12	4.6875	0.0022413	3329, 203068, 3313, 7311, 3312, 7534, 811, 7414, 3320, 10376, 3309, 1191	252	304	19253	3.01582	0.670668	0.0217682	0.0192176
GOTERM_MF_DIRECT	GO:0051015~actin filament binding	10	3.90625	0.00224278	4629, 2316, 6711, 7414, 8407, 7171, 7094, 4627, 2934, 87	252	217	19253	3.52077	0.67091	0.0217682	0.0192176
GOTERM_MF_DIRECT	GO:0031721~hemoglobin alpha binding	3	1.17188	0.00245307	100187828, 3045, 3043	252	6	19253	38.2004	0.703516	0.0233513	0.0206152
GOTERM_MF_DIRECT	GO:0070051~fibrinogen binding	3	1.17188	0.00340481	7057, 4237, 2192	252	7	19253	32.7432	0.815158	0.0317996	0.0280736
GOTERM_MF_DIRECT	GO:0005544~calcium-dependent phospholipid binding	5	1.95312	0.00500704	301, 302, 307, 308, 309	252	53	19253	7.20762	0.91665	0.0457381	0.0403789
GOTERM_MF_DIRECT	GO:0120020~cholesterol transfer activity	4	1.5625	0.00508201	335, 337, 348, 116519	252	27	19253	11.3186	0.919702	0.0457381	0.0403789
GOTERM_MF_DIRECT	GO:0001968~fibronectin binding	4	1.5625	0.00685465	7057, 4237, 3688, 2192	252	30	19253	10.1868	0.966784	0.0605902	0.0534908
GOTERM_MF_DIRECT	GO:0004859~phospholipase inhibitor activity	3	1.17188	0.00711008	302, 307, 308	252	10	19253	22.9202	0.970755	0.0606808	0.0535707
GOTERM_MF_DIRECT	GO:0003810~protein-glutamine gamma-glutamyltransferase activity	3	1.17188	0.00711008	7051, 7053, 7052	252	10	19253	22.9202	0.970755	0.0606808	0.0535707
GOTERM_MF_DIRECT	GO:0016504~peptidase activator activity	3	1.17188	0.00861579	2335, 857, 2192	252	11	19253	20.8366	0.986203	0.0710803	0.0627517
GOTERM_MF_DIRECT	GO:0001849~complement component C1q complex binding	3	1.17188	0.00861579	720, 325, 811	252	11	19253	20.8366	0.986203	0.0710803	0.0627517
GOTERM_MF_DIRECT	GO:0008233~peptidase activity	6	2.34375	0.00959121	1200, 117159, 1991, 1509, 1508, 7052	252	99	19253	4.63035	0.991524	0.0778303	0.0687108
GOTERM_MF_DIRECT	GO:0003823~antigen binding	7	2.73438	0.0101859	3538, 3514, 3501, 3500, 3493, 28912, 28913	252	140	19253	3.82004	0.993704	0.0813233	0.0717945
GOTERM_MF_DIRECT	GO:0008236~serine-type peptidase activity	5	1.95312	0.011972	5949, 1200, 4057, 11098, 5654	252	68	19253	5.61771	0.997425	0.094066	0.0830441
GOTERM_MF_DIRECT	GO:0004869~cysteine-type endopeptidase inhibitor activity	4	1.5625	0.0122723	1475, 4057, 3273, 197	252	37	19253	8.25955	0.997785	0.0949184	0.0837967
GOTERM_MF_DIRECT	GO:0004252~serine-type endopeptidase activity	8	3.125	0.0132691	2158, 1200, 4057, 11098, 1991, 5654, 5644, 3240	252	192	19253	3.18337	0.998656	0.101049	0.0892093
GOTERM_MF_DIRECT	GO:0001664~G protein-coupled receptor binding	5	1.95312	0.0138602	346562, 2316, 3039, 3312, 3040	252	71	19253	5.38034	0.999001	0.103952	0.0917714
GOTERM_MF_DIRECT	GO:0001530~lipopolysaccharide binding	4	1.5625	0.0162098	3329, 4057, 6037, 3146	252	41	19253	7.45374	0.999693	0.119759	0.105726
GOTERM_MF_DIRECT	GO:0003779~actin binding	11	4.29688	0.0166077	226, 6711, 7414, 5216, 5304, 3688, 7171, 2638, 4627, 2934, 87	252	349	19253	2.40805	0.999749	0.120894	0.106729
GOTERM_MF_DIRECT	GO:0048156~tau protein binding	4	1.5625	0.0195752	348, 3320, 60, 1191	252	44	19253	6.94553	0.999944	0.14043	0.123976
GOTERM_MF_DIRECT	GO:0043395~heparan sulfate proteoglycan binding	3	1.17188	0.0250173	348, 375790, 3273	252	19	19253	12.0633	0.999996	0.174416	0.15398
GOTERM_MF_DIRECT	GO:0034987~immunoglobulin receptor binding	3	1.17188	0.0250173	3501, 3500, 3493	252	19	19253	12.0633	0.999996	0.174416	0.15398
GOTERM_MF_DIRECT	GO:0140272~exogenous protein binding	2	0.78125	0.0259046	213, 6520	252	2	19253	76.4008	0.999998	0.178094	0.157226
GOTERM_MF_DIRECT	GO:0070182~DNA polymerase binding	3	1.17188	0.032945	3181, 3146, 3320	252	22	19253	10.4183	1	0.223394	0.197219
GOTERM_MF_DIRECT	GO:0030674~protein-macromolecule adaptor activity	7	2.73438	0.034227	7373, 1278, 3312, 2243, 1296, 857, 10016	252	185	19253	2.89084	1	0.228951	0.202125
GOTERM_MF_DIRECT	GO:0015485~cholesterol binding	4	1.5625	0.0365933	335, 347, 857, 309	252	56	19253	5.4572	1	0.238869	0.21088
GOTERM_MF_DIRECT	GO:0150043~structural constituent of synapse-associated extracellular matrix	2	0.78125	0.0386051	3913, 3915	252	3	19253	50.9339	1	0.238869	0.21088
GOTERM_MF_DIRECT	GO:0070052~collagen V binding	2	0.78125	0.0386051	3339, 7057	252	3	19253	50.9339	1	0.238869	0.21088
GOTERM_MF_DIRECT	GO:0098633~collagen fibril binding	2	0.78125	0.0386051	259, 150356	252	3	19253	50.9339	1	0.238869	0.21088
GOTERM_MF_DIRECT	GO:0047134~protein-disulfide reductase [NAD(P)H] activity	2	0.78125	0.0386051	5230, 7295	252	3	19253	50.9339	1	0.238869	0.21088
GOTERM_MF_DIRECT	GO:0034988~Fc-gamma receptor I complex binding	2	0.78125	0.0386051	2316, 3500	252	3	19253	50.9339	1	0.238869	0.21088
GOTERM_MF_DIRECT	GO:0044325~transmembrane transporter binding	6	2.34375	0.0405372	2316, 7534, 3320, 7018, 857, 87	252	144	19253	3.18337	1	0.247727	0.218701
GOTERM_MF_DIRECT	GO:0031072~heat shock protein binding	4	1.5625	0.0453383	3313, 335, 3312, 3309	252	61	19253	5.00989	1	0.273688	0.24162
GOTERM_MF_DIRECT	GO:0023026~MHC class II protein complex binding	3	1.17188	0.0479871	3312, 3320, 5315	252	27	19253	8.48898	1	0.286188	0.252655
GOTERM_MF_DIRECT	GO:0140911~pore-forming activity	2	0.78125	0.0511407	1667, 728358	252	4	19253	38.2004	1	0.288251	0.254477
GOTERM_MF_DIRECT	GO:0035662~Toll-like receptor 4 binding	2	0.78125	0.0511407	6279, 6280	252	4	19253	38.2004	1	0.288251	0.254477
GOTERM_MF_DIRECT	GO:0043532~angiostatin binding	2	0.78125	0.0511407	498, 506	252	4	19253	38.2004	1	0.288251	0.254477
GOTERM_MF_DIRECT	GO:0019834~phospholipase A2 inhibitor activity	2	0.78125	0.0511407	301, 302	252	4	19253	38.2004	1	0.288251	0.254477
GOTERM_MF_DIRECT	GO:0005319~lipid transporter activity	3	1.17188	0.0512447	347, 337, 348	252	28	19253	8.1858	1	0.288251	0.254477
GOTERM_MF_DIRECT	GO:0097718~disordered domain specific binding	3	1.17188	0.0545792	1213, 2597, 3320	252	29	19253	7.90353	1	0.303559	0.26799
GOTERM_MF_DIRECT	GO:0004197~cysteine-type endopeptidase activity	4	1.5625	0.0570652	1522, 23581, 1509, 1508	252	67	19253	4.56124	1	0.313858	0.277083
GOTERM_MF_DIRECT	GO:0005504~fatty acid binding	3	1.17188	0.0614689	213, 5730, 2171	252	31	19253	7.39363	1	0.330939	0.292162
GOTERM_MF_DIRECT	GO:0030246~carbohydrate binding	7	2.73438	0.0619327	259, 325, 653499, 811, 3963, 124220, 3956	252	214	19253	2.49909	1	0.330939	0.292162
GOTERM_MF_DIRECT	GO:0097110~scaffold protein binding	4	1.5625	0.0634145	1832, 7431, 5660, 3320	252	70	19253	4.36576	1	0.330939	0.292162
GOTERM_MF_DIRECT	GO:0097100~supercoiled DNA binding	2	0.78125	0.0635135	6188, 3146	252	5	19253	30.5603	1	0.330939	0.292162
GOTERM_MF_DIRECT	GO:0086083~cell adhesive protein binding involved in bundle of His cell-Purkinje myocyte communication	2	0.78125	0.0635135	1832, 3728	252	5	19253	30.5603	1	0.330939	0.292162
GOTERM_MF_DIRECT	GO:0046982~protein heterodimerization activity	10	3.90625	0.0654602	1536, 6520, 9555, 81494, 857, 3688, 3021, 7171, 10016, 1191	252	384	19253	1.9896	1	0.337529	0.29798
GOTERM_MF_DIRECT	GO:0008379~thioredoxin peroxidase activity	2	0.78125	0.0757256	5052, 7001	252	6	19253	25.4669	1	0.372783	0.329103
GOTERM_MF_DIRECT	GO:0004322~ferroxidase activity	2	0.78125	0.0757256	1356, 2495	252	6	19253	25.4669	1	0.372783	0.329103
GOTERM_MF_DIRECT	GO:0051920~peroxiredoxin activity	2	0.78125	0.0757256	5052, 7001	252	6	19253	25.4669	1	0.372783	0.329103
GOTERM_MF_DIRECT	GO:0001848~complement binding	2	0.78125	0.0757256	731, 733	252	6	19253	25.4669	1	0.372783	0.329103
GOTERM_MF_DIRECT	GO:0043495~protein-membrane adaptor activity	3	1.17188	0.0760627	6521, 10016, 4627	252	35	19253	6.54864	1	0.372783	0.329103
GOTERM_MF_DIRECT	GO:0140311~protein sequestering activity	3	1.17188	0.0876483	2316, 7534, 857	252	38	19253	6.03164	1	0.417794	0.368841
GOTERM_MF_DIRECT	GO:0000146~microfilament motor activity	3	1.17188	0.0876483	4629, 4637, 4627	252	38	19253	6.03164	1	0.417794	0.368841
GOTERM_MF_DIRECT	GO:0050544~arachidonate binding	2	0.78125	0.087779	6279, 6280	252	7	19253	21.8288	1	0.417794	0.368841
GOTERM_MF_DIRECT	GO:0043531~ADP binding	3	1.17188	0.0916205	5230, 498, 4627	252	39	19253	5.87698	1	0.431925	0.381316
GOTERM_MF_DIRECT	GO:0001540~amyloid-beta binding	4	1.5625	0.0996294	3339, 335, 348, 1191	252	85	19253	3.59533	1	0.461117	0.407088
GOTERM_MF_DIRECT	GO:0005501~retinoid binding	2	0.78125	0.0996759	5949, 5730	252	8	19253	19.1002	1	0.461117	0.407088
