# Supplementary material for: Decellularized Aged Bruch's Membrane Confers Unique Biochemical Cues to Retinal Pigment Epithelium for In Vitro Modeling of Age‐Related Macular Degeneration
Source: Aging Cell. 2026 Apr 24;25(5):e70501. doi: 10.1111/acel.70501 (PMC13108670; doi:10.1111/acel.70501)
Supplement: Supplementary file 5 — Table S5: Gene Ontology KEGG pathways enrichment analysis of the dECM‐BrM proteome. [file ACEL-25-e70501-s001.xlsx]

## Sheet: Hoja1
KEGG_PATHWAY
Category	Term	Count	%	PValue	Genes	List Total	Pop Hits	Pop Total	Fold Enrichment	Bonferroni	Benjamini	FDR
KEGG_PATHWAY	hsa04820:Cytoskeleton in muscle cells	35	13.6719	4.18e-20	1286, 1285, 1284, 22795, 1282, 1281, 2192, 3339, 4629, 1634, 1832, 2006, 1278, 633, 1277, 2200, 7414, 72, 4627, 7431, 7057, 2023, 1293, 7171, 1292, 7094, 1291, 3728, 2335, 1288, 6711, 375790, 60, 3688, 4811	177	232	8534	7.27377	9.28e-18	9.28e-18	8.32e-18
KEGG_PATHWAY	hsa05146:Amoebiasis	23	8.98438	7.4e-17	5052, 1286, 1285, 1284, 1282, 1281, 383, 3913, 3915, 3315, 2335, 731, 1278, 1288, 732, 1277, 733, 7414, 735, 6318, 3911, 3912, 87	177	103	8534	10.7664	2.46e-14	8.22e-15	7.37e-15
KEGG_PATHWAY	hsa04974:Protein digestion and absorption	22	8.59375	1.71e-15	7373, 6520, 1286, 1285, 1296, 1284, 1295, 1282, 1293, 1281, 1292, 1291, 81578, 1359, 80781, 2006, 1300, 1278, 1288, 1277, 5644, 340267	177	105	8534	10.1021	3.7e-13	1.27e-13	1.14e-13
KEGG_PATHWAY	hsa04610:Complement and coagulation cascades	20	7.8125	9.14e-15	5265, 5345, 2243, 1191, 462, 2, 730, 2158, 720, 731, 732, 2244, 2266, 733, 7448, 735, 81494, 727, 718, 729	177	88	8534	10.9579	2.02e-12	5.07e-13	4.55e-13
KEGG_PATHWAY	hsa04512:ECM-receptor interaction	20	7.8125	1.15e-14	7057, 1286, 1285, 1284, 1282, 1293, 1292, 1291, 3913, 3339, 3915, 2335, 1278, 1288, 1277, 7448, 375790, 3688, 3911, 3912	177	89	8534	10.8348	2.56e-12	5.1e-13	4.57e-13
KEGG_PATHWAY	hsa04510:Focal adhesion	25	9.76562	2.9e-12	1286, 1285, 1284, 1282, 3913, 3915, 1278, 1277, 7414, 857, 3911, 3912, 7057, 1293, 1292, 7094, 1291, 2316, 5908, 2335, 1288, 7448, 60, 3688, 87	177	203	8534	5.93777	6.45e-10	1.07e-10	9.63e-11
KEGG_PATHWAY	hsa04151:PI3K-Akt signaling pathway	22	8.59375	1.64e-05	7057, 7534, 1286, 2782, 1285, 3320, 1284, 1282, 1293, 1292, 1291, 7184, 3913, 3915, 2335, 1278, 1288, 1277, 7448, 3688, 3911, 3912	177	362	8534	2.93017	0.00362396	0.000519	0.000465
KEGG_PATHWAY	hsa05222:Small cell lung cancer	11	4.29688	1.99e-05	3913, 3915, 2335, 1288, 1286, 1285, 1284, 3688, 1282, 3911, 3912	177	93	8534	5.70281	0.0043972	0.000551	0.000494
KEGG_PATHWAY	hsa05322:Systemic lupus erythematosus	13	5.07812	3.21e-05	9555, 3021, 730, 720, 731, 732, 1991, 733, 735, 727, 718, 729, 87	177	141	8534	4.44533	0.00710947	0.000793	0.000711
KEGG_PATHWAY	hsa05165:Human papillomavirus infection	20	7.8125	5.33e-05	7057, 1286, 1285, 1284, 1282, 1293, 1292, 1291, 3913, 81029, 3915, 2335, 1278, 1288, 1277, 7448, 5315, 3688, 3911, 3912	177	333	8534	2.89578	0.0117565	0.00118258	0.00106006
KEGG_PATHWAY	hsa05205:Proteoglycans in cancer	15	5.85938	7.79e-05	7057, 7078, 4060, 1634, 3339, 2316, 81029, 2335, 1278, 1277, 7448, 967, 857, 60, 3688	177	204	8534	3.5452	0.0171462	0.0015722	0.00140932
KEGG_PATHWAY	hsa04810:Regulation of actin cytoskeleton	16	6.25	8.51e-05	4629, 730, 2335, 731, 732, 733, 7414, 735, 5216, 60, 3688, 727, 729, 4627, 2934, 87	177	232	8534	3.32515	0.018705	0.00157345	0.00141043
KEGG_PATHWAY	hsa05171:Coronavirus disease - COVID-19	16	6.25	0.000113	6188, 7311, 2243, 1536, 730, 720, 731, 732, 2244, 2266, 733, 735, 727, 6208, 718, 729	177	238	8534	3.24132	0.0248507	0.00193564	0.0017351
KEGG_PATHWAY	hsa05020:Prion disease	17	6.64062	0.000193	10383, 1536, 3915, 498, 203068, 730, 731, 3312, 732, 733, 735, 10376, 857, 506, 727, 3309, 729	177	278	8534	2.94838	0.0418813	0.00305568	0.0027391
KEGG_PATHWAY	hsa04933:AGE-RAGE signaling pathway in diabetic complications	10	3.90625	0.000225	1536, 2335, 1278, 1288, 1277, 1286, 1285, 1284, 1282, 1281	177	101	8534	4.77373	0.0488072	0.00333553	0.00298995
KEGG_PATHWAY	hsa01230:Biosynthesis of amino acids	8	3.125	0.000858	5230, 226, 2597, 2023, 5315, 2806, 6888, 383	177	75	8534	5.1429	0.173573	0.0119101	0.0106762
KEGG_PATHWAY	hsa04611:Platelet activation	10	3.90625	0.0011449	5908, 1278, 1277, 2244, 2266, 2243, 60, 3688, 1281, 7094	177	126	8534	3.82656	0.224551	0.014951	0.0134021
KEGG_PATHWAY	hsa04613:Neutrophil extracellular trap formation	12	4.6875	0.00212123	1536, 4353, 9555, 2244, 1991, 3146, 2266, 2243, 60, 3021, 727, 718	177	193	8534	2.9978	0.37588	0.0261618	0.0234513
KEGG_PATHWAY	hsa01200:Carbon metabolism	9	3.51562	0.00267257	5230, 226, 2597, 2023, 5315, 2806, 6888, 847, 4191	177	116	8534	3.74079	0.447944	0.0312269	0.0279917
KEGG_PATHWAY	hsa05150:Staphylococcus aureus infection	8	3.125	0.00502233	1667, 720, 2266, 1828, 727, 728358, 718, 1669	177	102	8534	3.78154	0.672991	0.0557479	0.0499722
KEGG_PATHWAY	hsa04926:Relaxin signaling pathway	9	3.51562	0.00536048	1278, 1288, 1277, 1286, 2782, 1285, 1284, 1282, 1281	177	130	8534	3.33794	0.696759	0.0559657	0.0501675
KEGG_PATHWAY	hsa04145:Phagosome	10	3.90625	0.00554615	1536, 7057, 203068, 4353, 10383, 811, 10376, 60, 3688, 718	177	159	8534	3.03237	0.70907	0.0559657	0.0501675
KEGG_PATHWAY	hsa04066:HIF-1 signaling pathway	8	3.125	0.0075482	1536, 5230, 3939, 226, 2597, 6513, 2023, 7018	177	110	8534	3.50652	0.814009	0.0728566	0.0653084
KEGG_PATHWAY	hsa04216:Ferroptosis	5	1.95312	0.0106291	1536, 6520, 1356, 7018, 2495	177	42	8534	5.73984	0.906734	0.0983194	0.0881332
KEGG_PATHWAY	hsa04975:Fat digestion and absorption	5	1.95312	0.0115348	5320, 335, 5322, 337, 2806	177	43	8534	5.60636	0.923893	0.102429	0.0918172
KEGG_PATHWAY	hsa00010:Glycolysis / Gluconeogenesis	6	2.34375	0.012149	5230, 3939, 226, 2597, 2023, 5315	177	67	8534	4.31773	0.933702	0.103734	0.0929868
KEGG_PATHWAY	hsa05132:Salmonella infection	12	4.6875	0.0146745	2316, 6188, 203068, 302, 2597, 10383, 3320, 5216, 10376, 60, 7295, 7184	177	251	8534	2.30508	0.962443	0.120657	0.108157
KEGG_PATHWAY	hsa04142:Lysosome	8	3.125	0.0199531	1522, 5660, 1213, 1200, 427, 1509, 967, 1508	177	133	8534	2.90013	0.988603	0.1582	0.14181
KEGG_PATHWAY	hsa05100:Bacterial invasion of epithelial cells	6	2.34375	0.0221895	1213, 2335, 7414, 857, 60, 3688	177	78	8534	3.70882	0.993137	0.169864	0.152266
KEGG_PATHWAY	hsa05417:Lipid and atherosclerosis	10	3.90625	0.0345856	1536, 3329, 51806, 5908, 335, 3312, 337, 3320, 3309, 7184	177	216	8534	2.23216	0.999596	0.255934	0.229418
KEGG_PATHWAY	hsa05143:African trypanosomiasis	4	1.5625	0.0401415	3039, 335, 3043, 3040	177	37	8534	5.2124	0.999888	0.287465	0.257682
KEGG_PATHWAY	hsa05200:Pathways in cancer	18	7.03125	0.0480261	51806, 1286, 2782, 1285, 3320, 1284, 1282, 7184, 3913, 81029, 3915, 3728, 2335, 1288, 6513, 3688, 3911, 3912	177	533	8534	1.62826	0.999982	0.333181	0.298662
KEGG_PATHWAY	hsa04814:Motor proteins	9	3.51562	0.0509175	4629, 203068, 10383, 10376, 60, 72, 7171, 4637, 4627	177	197	8534	2.2027	0.999991	0.342536	0.307048
KEGG_PATHWAY	hsa04270:Vascular smooth muscle contraction	7	2.73438	0.0585154	4629, 51806, 5320, 5322, 72, 4637, 4627	177	134	8534	2.51868	0.999998	0.372786	0.334164
KEGG_PATHWAY	hsa05130:Pathogenic Escherichia coli infection	9	3.51562	0.0587725	4629, 6188, 203068, 2597, 10383, 10376, 60, 3688, 4627	177	203	8534	2.1376	0.999999	0.372786	0.334164
KEGG_PATHWAY	hsa05415:Diabetic cardiomyopathy	9	3.51562	0.0615836	1536, 498, 1278, 2597, 1277, 6513, 1509, 506, 1281	177	205	8534	2.11674	0.999999	0.379766	0.340421
KEGG_PATHWAY	hsa04972:Pancreatic secretion	6	2.34375	0.0677646	276, 1359, 5908, 5320, 5322, 5644	177	106	8534	2.72913	1	0.406587	0.364464
KEGG_PATHWAY	hsa04350:TGF-beta signaling pathway	6	2.34375	0.0721891	1634, 7057, 2200, 7018, 9241, 83729	177	108	8534	2.67859	1	0.421736	0.378043
KEGG_PATHWAY	hsa05133:Pertussis	5	1.95312	0.0770917	51806, 720, 3688, 727, 718	177	78	8534	3.09069	1	0.43883	0.393365
KEGG_PATHWAY	hsa05145:Toxoplasmosis	6	2.34375	0.0815025	3913, 3915, 3312, 3688, 3911, 3912	177	112	8534	2.58293	1	0.452189	0.405341
KEGG_PATHWAY	hsa05144:Malaria	4	1.5625	0.0836447	7057, 3039, 3043, 3040	177	50	8534	3.85718	1	0.452189	0.405341
KEGG_PATHWAY	hsa04612:Antigen processing and presentation	5	1.95312	0.0858546	3312, 811, 3320, 1508, 3309	177	81	8534	2.97622	1	0.452189	0.405341
KEGG_PATHWAY	hsa04979:Cholesterol metabolism	4	1.5625	0.0875862	55908, 335, 337, 348	177	51	8534	3.78154	1	0.452189	0.405341
KEGG_PATHWAY	hsa04670:Leukocyte transendothelial migration	6	2.34375	0.0914258	1536, 5908, 7414, 60, 3688, 87	177	116	8534	2.49386	1	0.461285	0.413494
